# Supplementary material for: Respiratory Syncytial Virus F Subunit Vaccine With AS02 Adjuvant Elicits Balanced, Robust Humoral and Cellular Immunity in BALB/c Mice
Source: Front Immunol. 2020 Sep 11;11:526965. doi: 10.3389/fimmu.2020.526965 (PMC7516270; doi:10.3389/fimmu.2020.526965)
Supplement: TABLE S1 — Hierarchically clustered heat maps. [file Table_1.XLSX]

## Sheet: Sheet1
geneid	PBS	RSVF	AL	AS02	AS03
ENSMUSG00000049728	0.022903	0.439493	0.27452	0.541646	0.565321
ENSMUSG00000039968	0.41616	0.00525212	0.0313038	0.081036	0.15087
ENSMUSG00000042992	0.106293	1.13328	0.628117	0.628046	0.474319
ENSMUSG00000085037	0.336726	0.00540912	0.0485075	0.12316	0.0487602
ENSMUSG00000072501	0.420261	0.0291741	0.080227	0.222757	0.200073
ENSMUSG00000053289	0.333759	0.00711993	0.0452432	0.135144	0.418382
ENSMUSG00000034923	0.126766	1.12242	0.827814	3.63286	0.938065
ENSMUSG00000079283	0.995756	0.0261706	0.273653	0.474831	0.487123
Novel00011	3.43683	0.15014	2.16687	2.39161	4.0481
ENSMUSG00000056145	0.459251	0.038941	0.0735103	0.139365	0.166719
ENSMUSG00000027787	0.751614	0	0.118164	0.424182	0.428067
ENSMUSG00000061244	0.315207	0.0069015	0.187582	0.219953	0.124095
ENSMUSG00000060126	2592.44	250.124	1132.48	923.722	1016.94
ENSMUSG00000034610	1.4661	0.129938	0.439581	0.891207	1.32881
ENSMUSG00000018593	0.0209094	1.28217	0.876657	0.494992	0.0988629
ENSMUSG00000075040	0	0.338613	0.472047	0.561172	1.17195
ENSMUSG00000031309	1.23837	0.0650302	0.945329	1.56273	1.6185
ENSMUSG00000031229	1.77725	0.0918807	0.151264	0.155956	0.71282
ENSMUSG00000057691	0.65376	1.78584	2.20496	3.28121	2.67353
ENSMUSG00000037236	1.23552	0.105256	0.317096	0.343651	0.717752
ENSMUSG00000026858	0.62059	0.0162697	0.472768	1.13894	0.558349
ENSMUSG00000031010	0.768524	0.0602098	0.302135	0.382701	0.527152
ENSMUSG00000020295	15.0538	54.3755	87.1076	124.774	51.529
ENSMUSG00000003575	0.286631	1.08834	1.32743	2.43642	1.11322
ENSMUSG00000020074	1.18834	0.138801	0.131175	0.508738	0.86853
ENSMUSG00000022141	0.345919	0.020148	0.185692	0.136002	0.280583
ENSMUSG00000021712	0.227679	0.00556388	0.0344543	0.0821414	0.114539
ENSMUSG00000021816	2.18686	0.262887	1.07712	1.35357	1.73827
ENSMUSG00000031197	4.67349	0.438343	1.35736	1.37629	2.27291
ENSMUSG00000039137	0.108285	0.669784	1.00692	1.25592	1.00764
ENSMUSG00000045777	0.54186	0.0340903	0.0689749	0.222524	0.177323
ENSMUSG00000025290	135.008	18.6721	63.2002	59.218	68.8676
ENSMUSG00000022864	0.744673	0.0243803	0.342944	0.384051	0.672021
ENSMUSG00000037126	0.0563384	0.495051	0.737622	0.4283	0.543738
ENSMUSG00000039450	3.48212	0.709036	1.34234	3.27801	1.49048
ENSMUSG00000030245	0.504507	0.0270433	0.239871	0.667121	0.284781
ENSMUSG00000051397	0.0339519	0.473281	0.155206	0.743838	0.568589
ENSMUSG00000024357	0.094631	0.580251	0.269492	0.716348	0.362121
ENSMUSG00000034723	0.0814469	0.3617	0.176923	0.584256	0.621011
ENSMUSG00000063273	0.419235	0.0157745	0.264897	0.447485	0.309097
ENSMUSG00000020590	0.353779	0.00813801	0.0926476	0.158966	0.157555
ENSMUSG00000030276	0.0341457	0.328939	0.321189	0.0694453	0.286689
ENSMUSG00000029165	0.527203	0.0713	0.358281	0.448898	0.433695
ENSMUSG00000022336	2.20467	0.420979	0.969706	1.67929	2.22074
ENSMUSG00000079419	1.16888	0.0527026	0.110037	0.475147	0.590617
ENSMUSG00000033417	0.27193	0.0112401	0.147716	0.292543	0.490502
ENSMUSG00000042426	0.549056	0.0203311	0.210577	0.907843	0.54604
ENSMUSG00000059776	1.06927	0	0.351097	0.676236	0.612445
ENSMUSG00000020634	2.46925	0.23478	1.06622	1.28558	1.37083
ENSMUSG00000062270	1.70019	0.0611034	0.262242	1.28543	0.776417
ENSMUSG00000057554	0.933361	0.0367968	0.446832	0.604305	0.949089
ENSMUSG00000072769	1.74127	0.103406	0.938179	0.675339	1.19626
ENSMUSG00000020777	0.618012	0.0455734	0.420316	0.955406	0.730938
ENSMUSG00000027597	1.86531	0.341388	1.80438	1.71068	1.84029
ENSMUSG00000041650	0.872124	0.0517933	0.353375	0.731002	0.720494
ENSMUSG00000038250	0.318127	0.0122638	0.147278	0.441621	0.475126
ENSMUSG00000040701	0.671908	2.06091	1.98373	3.85684	3.8792
ENSMUSG00000084319	429.245	49.4264	200.898	149.537	201.516
ENSMUSG00000066735	0.708777	0.0803861	0.757514	0.779699	0.566097
ENSMUSG00000026020	1.15027	0.0679981	0.218529	0.51065	0.490667
ENSMUSG00000029290	0.459967	0.0229047	0.0204823	0.180679	0.106313
ENSMUSG00000047648	0.974673	0.135894	0.361123	0.312735	0.554442
ENSMUSG00000031176	5.44653	0.602065	1.12692	1.67239	2.29936
ENSMUSG00000049109	0.515985	0.0377252	0.0256497	0.100705	0.224054
ENSMUSG00000024099	3.09502	0.187262	1.48291	2.75883	2.31419
ENSMUSG00000015672	1.698	0.194861	0.833184	0.856484	1.03355
ENSMUSG00000015002	2.3563	0.295841	1.37013	2.52776	2.05355
ENSMUSG00000066809	51.2584	6.63532	12.7078	15.7532	19.8814
ENSMUSG00000030275	1.23308	0.273242	0.875841	2.02961	1.60619
ENSMUSG00000053541	0.606518	0.0639009	0.0874753	0.106302	0.140873
ENSMUSG00000022416	0.501326	1.85283	2.46672	4.27998	2.76106
ENSMUSG00000078143	1.28581	0.0250238	0.371922	0.653835	0.518195
ENSMUSG00000044573	6.33141	0.851279	5.81007	6.25759	8.13785
ENSMUSG00000026492	1.04361	0.0203014	0.296574	0.536426	0.805296
ENSMUSG00000030016	0.821545	0.0448855	0.202155	0.392615	0.65012
Novel00027	3.24776	0.0460148	0.205019	0.128218	0.44131
ENSMUSG00000104350	0.335158	0.0086122	0.0319369	0.0395438	0.0542182
ENSMUSG00000059089	0.149065	0.713299	0.650888	1.7851	0.905782
ENSMUSG00000027677	0.550427	0.0421062	0.0855891	0.243892	0.438465
ENSMUSG00000027108	1.40162	0.102625	0.303496	0.573198	0.854833
ENSMUSG00000100514	1.04888	0.061305	0.428548	0.673392	0.903335
ENSMUSG00000059005	0.381168	0.0249162	0.263484	0.238779	0.201249
ENSMUSG00000054008	0.199191	0.501243	0.942275	1.78146	1.43969
ENSMUSG00000048521	0.515457	0.0687184	0.0305348	0.0474685	0.159693
ENSMUSG00000038383	0.220384	0.00915754	0.201661	0.373421	0.402145
ENSMUSG00000030110	0.103468	0.00447481	0	0.00971041	0.00385713
ENSMUSG00000005667	50.9479	7.05827	29.6215	53.0842	19.956
ENSMUSG00000096670	0	1.14461	0.333498	1.51818	1.22603
ENSMUSG00000053173	4.72937	0.997574	1.31835	3.3635	2.52283
ENSMUSG00000071532	8.98083	0.814676	6.28279	7.97465	6.81761
ENSMUSG00000026356	1.03118	0.0628668	0.258102	0.774932	0.902332
ENSMUSG00000021936	0.318053	0	0.0501078	0.257756	0.188903
ENSMUSG00000024480	1.77317	0.140022	2.05612	0.856029	2.38617
ENSMUSG00000105112	0.939699	0	0.568482	0.942388	0.60944
ENSMUSG00000024290	0.51426	0.057122	0.112453	0.233332	0.192951
ENSMUSG00000061136	0.749713	0.0275957	0.307656	0.571103	0.396243
ENSMUSG00000064210	0.928603	0.19533	1.26302	1.54499	1.98221
ENSMUSG00000029916	0.302424	0.0123249	0.25735	0.586341	0.229948
ENSMUSG00000020580	0.663418	0.109757	0.180454	0.303902	0.236919
ENSMUSG00000017697	0.775048	0.0570947	0.5873	0.56024	0.657736
ENSMUSG00000106438	4.73855	0.440082	2.93021	6.62548	3.21954
ENSMUSG00000040907	1.10341	2.83125	3.56712	8.41197	4.65263
ENSMUSG00000075470	0.192634	0.0179269	0.0836108	0.0774709	0.133129
ENSMUSG00000075266	0.233873	0.00784748	0.00725017	0.0763907	0.109939
ENSMUSG00000100210	0	0.264027	0.141064	0.210722	0
ENSMUSG00000084866	4.03779	0.318355	0.817196	2.27	2.59432
ENSMUSG00000024072	8.27981	1.24667	5.46762	8.05176	5.81364
ENSMUSG00000112439	0.0191408	0.233436	0.0893573	0.134865	0.125405
ENSMUSG00000069917	26514.6	52183.5	66246.6	73190.7	52011.4
ENSMUSG00000079641	253.3	30.4619	116.842	88.4318	218.495
ENSMUSG00000072582	0.296817	0.0356219	0.0470711	0.170023	0.115705
ENSMUSG00000041057	0.685045	0.0324505	0.275275	0.432935	0.457029
ENSMUSG00000023995	33.404	84.1629	94.2627	168.443	67.3608
ENSMUSG00000034401	0.676904	0.0194338	0.737043	0.694156	0.425533
ENSMUSG00000020124	20.5611	2.86573	8.30468	9.40544	11.2196
ENSMUSG00000034194	1.13368	0.156826	0.567908	1.19239	0.942238
ENSMUSG00000029163	0.0736154	0.381875	0.310842	0.262537	0.681334
ENSMUSG00000052748	0.406792	0	0.268724	0.14055	0.339606
ENSMUSG00000027236	0.292206	0.0222415	0.0441111	0.292962	0.132574
ENSMUSG00000034438	0.263893	0.0279757	0.115659	0.125579	0.332335
ENSMUSG00000028268	0.697454	0.0710093	0.580738	0.880561	1.11309
ENSMUSG00000033685	3552.38	5882.69	6914.23	6927.85	6403.89
ENSMUSG00000017314	6.64656	12.9608	14.9223	22.0729	16.7488
ENSMUSG00000050921	0.895943	0.165952	0.41645	1.06174	0.919907
ENSMUSG00000064068	0.143267	1.16639	1.12654	0.671742	1.45078
ENSMUSG00000115681	2.33782	0.297072	0.409079	0.835873	1.34371
ENSMUSG00000038212	0.610772	0.0534713	0.691437	1.72594	1.36682
ENSMUSG00000016200	0	0.123004	0.936277	0.275205	0.416945
ENSMUSG00000039219	0.77656	0.0877577	0.0578044	0.231449	0.358557
ENSMUSG00000026857	1.47848	0.386574	0.102088	1.6905	0.877426
ENSMUSG00000022440	0.581371	0.335172	0.0341371	0.48251	0.179255
ENSMUSG00000021250	4.48934	3.55402	0.935509	2.99051	1.73718
ENSMUSG00000074825	0.0136047	0.168768	0.699558	1.11228	0.652286
ENSMUSG00000001870	0.118989	0.353479	1.1261	0.749785	0.546816
ENSMUSG00000060143	1649.45	331.276	258.274	731.085	876.24
ENSMUSG00000021832	1.39282	0.202017	0.0922077	1.48934	0.999847
ENSMUSG00000033508	1.35116	0.686729	0.261041	1.93138	1.48945
ENSMUSG00000042737	14.7089	5.12317	3.97075	8.12461	5.24743
ENSMUSG00000042508	0.506159	0.212972	0.0562846	0.136397	0.162836
ENSMUSG00000096842	3590.77	883.374	699.78	1894.05	1948.55
ENSMUSG00000036639	0.949673	0.101635	0.0258792	0.702863	0.443659
ENSMUSG00000036553	0.0265929	0.142525	0.487353	0.540432	0.307177
ENSMUSG00000050029	0.609902	0.287838	0.113501	0.749632	0.625997
ENSMUSG00000021275	0.00586363	0.0125889	0.200159	0.161468	0.109923
ENSMUSG00000038843	0.427813	0.185147	0.0749087	0.548441	0.318682
ENSMUSG00000020385	1.41743	0.239259	0.300569	1.32665	1.07445
ENSMUSG00000027298	0.325227	0.190553	0.029159	0.441791	0.301666
ENSMUSG00000003545	0.336017	0.133532	0.0685613	0.111016	0.0624921
ENSMUSG00000069379	2.28186	0.483222	0.28968	1.56777	0.493036
ENSMUSG00000070610	0.551726	0.273873	0.0747138	0.336484	0.19785
ENSMUSG00000096883	0.0177827	0.252769	0.593932	0.453627	0.282982
ENSMUSG00000029516	0.244209	0.348136	1.64915	0.701845	0.669049
ENSMUSG00000026977	0.917776	0.288603	0.127417	0.536689	0.452399
ENSMUSG00000040751	0.101949	0.805594	1.50716	2.40534	2.14205
ENSMUSG00000022469	0.306188	0.0638206	0.0121106	0.416237	0.316057
ENSMUSG00000040385	5.70791	2.56048	0.928691	1.0544	2.80019
ENSMUSG00000063354	6.86645	5.96382	2.31746	4.99678	6.41765
ENSMUSG00000044328	2.62282	1.53079	0.893601	3.21822	2.67382
ENSMUSG00000020692	4.72748	2.23069	2.08668	3.31712	3.44923
ENSMUSG00000031093	1.31779	0.294278	0.277081	0.591018	0.914364
ENSMUSG00000022803	0.451064	0.0738183	0.0140188	0.478993	0.170111
ENSMUSG00000071669	0.0505481	0.342378	0.741541	1.41658	1.32251
ENSMUSG00000022361	0.356881	0.0686352	0.0498211	0.180443	0.122569
ENSMUSG00000082035	1.63615	0.138744	0.0599296	0.466944	0.432373
ENSMUSG00000033318	1.54163	0.490892	0.513682	1.41765	1.05023
ENSMUSG00000006360	19.647	9.25614	7.02815	18.5833	11.1245
ENSMUSG00000070873	0	0.0950404	0.363475	0.309867	0.236662
ENSMUSG00000020949	0.514435	0.0975427	0.0149861	0.449835	0.894074
ENSMUSG00000040247	1.29047	1.49756	0.45775	0.993438	2.24983
ENSMUSG00000027620	7.3474	2.66708	2.6617	4.29476	7.07489
ENSMUSG00000020818	0.0390266	0.180578	0.619297	0.563748	0.997646
ENSMUSG00000017548	1.04062	0.103138	0.119691	0.821957	0.440819
ENSMUSG00000020308	19.0461	8.34604	7.36398	17.2194	8.25128
ENSMUSG00000047721	7.70212	3.03711	3.35801	4.84849	4.24496
ENSMUSG00000024608	2145.07	693.615	853.937	1632.48	689.806
ENSMUSG00000064109	23.9777	9.27867	8.84238	14.3422	11.5417
ENSMUSG00000043415	0.990007	1.20816	4.75795	6.93256	5.53198
ENSMUSG00000025353	0.47984	0.200834	0	0.346541	0.588097
ENSMUSG00000031337	0.162427	0.0525617	0	0.0294741	0.0213825
ENSMUSG00000040289	0.282522	0.150632	0	0	0.0612831
ENSMUSG00000097061	0.139097	0.00944307	0	0	0.0885032
ENSMUSG00000017485	2.39381	0.687079	0.611012	1.03168	1.70696
ENSMUSG00000022070	0.218036	0.0225816	0.00902892	0.059292	0.332238
ENSMUSG00000026447	0.247905	0.277759	1.48117	1.57348	0.989401
ENSMUSG00000038301	0.563353	0.218049	0.0628274	0.18169	0.476263
ENSMUSG00000056054	23.3659	9.78709	8.14253	47.0476	42.8582
ENSMUSG00000061046	0.508894	0.114853	0.0877345	0.542505	0.681337
ENSMUSG00000027365	0.612851	0.322075	0.0919963	0.376828	0.424315
ENSMUSG00000024854	0.57682	0.0978951	0.0548582	0.437182	0.131909
ENSMUSG00000031848	17.2843	9.08826	9.40129	22.6476	10.011
ENSMUSG00000028986	0.208183	0.0164114	0.0221246	0.0333029	0.228912
ENSMUSG00000048249	1.34293	0.287479	0.315529	1.06938	0.877295
ENSMUSG00000041459	3.22976	1.47172	1.47715	2.01957	3.80391
ENSMUSG00000061207	1.77092	0.466237	0.618267	0.928361	0.835824
ENSMUSG00000040565	0.157471	0.036489	0.0288506	0.198706	0.118288
ENSMUSG00000095280	0.590897	0	0	0	0
ENSMUSG00000038679	0.0966014	0.014353	0	0.0317618	0.0449965
ENSMUSG00000026484	1.13914	0.166437	0.246838	0.455272	0.574443
ENSMUSG00000059070	271.812	121.235	127.263	257.48	186.705
ENSMUSG00000114547	0.527572	0.268181	0.0714332	0.867397	0.523976
ENSMUSG00000015759	0.0258945	0.388688	0.918264	0.766665	1.19218
ENSMUSG00000033316	0	0.0104045	0.373609	0.150355	0.251981
ENSMUSG00000039701	0.315057	0.0463359	0.0345425	0.0212247	0.258988
ENSMUSG00000034570	0.0197837	0.129236	0.525382	0.3507	0.360266
ENSMUSG00000029587	0.0296663	0.124033	0.468355	0.536808	0.385834
ENSMUSG00000034175	0.444743	0.619749	0.0624729	0.366501	0.371025
ENSMUSG00000040767	151.9	85.2275	92.452	81.3196	66.7327
ENSMUSG00000047735	1.76013	0.452812	0.313477	0.841595	0.815506
ENSMUSG00000031932	0.156751	0.0305769	0.0242452	0.105006	0.1365
ENSMUSG00000021969	1.22965	0.355944	0.294722	0.744757	0.938222
ENSMUSG00000078606	0.282367	0.0620765	0.0531324	0.10595	0.147492
ENSMUSG00000031134	0.673379	0.130772	0.0898759	0.78389	0.45145
ENSMUSG00000034744	0.62655	0.198149	0.169203	0.706296	0.747657
ENSMUSG00000105879	15.962	5.53121	7.54794	12.9879	6.89454
ENSMUSG00000091277	0.280766	0.0878754	0.0140543	0.184587	0.104256
ENSMUSG00000015083	0.464051	0.371987	0	0.0358236	0.0779307
ENSMUSG00000055200	2.40225	1.00595	1.12152	2.04535	1.89157
ENSMUSG00000032182	0.164326	0.179294	0.00835776	0.30615	0.178425
ENSMUSG00000057337	0.906153	1.48255	3.63333	5.63255	4.08146
ENSMUSG00000024614	0.191507	0.0515444	0.031493	0.12212	0.188178
ENSMUSG00000037692	0.145141	0.210535	1.27497	1.07232	1.30558
ENSMUSG00000034686	1.72084	1.45821	0.832114	2.43777	1.6671
ENSMUSG00000001552	0.0392778	0.126149	0.951171	0.855411	0.707269
ENSMUSG00000021928	0.196641	0.125025	0.0551206	0.255848	0.217963
ENSMUSG00000014856	3.51372	1.65346	1.72623	2.3075	2.27748
ENSMUSG00000063286	2.33957	0.510731	0.429885	0.709844	0.934762
ENSMUSG00000021690	0.0292178	0.0528722	0.259029	0.31624	0.27356
ENSMUSG00000040459	1.34458	0.458553	0.561115	1.17748	1.65199
ENSMUSG00000049103	0.981922	0.206354	0.158647	0.632055	0.784697
ENSMUSG00000006378	0.548438	0.23328	0.131157	0.404335	0.0428524
ENSMUSG00000038773	0.493525	0.727369	2.19511	3.59758	2.92847
ENSMUSG00000004609	0.737352	0.607972	0.177885	1.29456	1.18642
ENSMUSG00000062031	0.651361	0.416905	0.292478	1.14783	0.894852
ENSMUSG00000061848	63.6688	23.0749	38.7154	45.13	28.5729
ENSMUSG00000020681	0.490257	1.482	3.64667	5.61734	4.22624
ENSMUSG00000021111	3.08997	0.591578	1.07598	2.94604	3.04993
ENSMUSG00000082809	0.404018	0.192644	0.0582999	0.29891	0.277795
ENSMUSG00000032299	3.86922	2.60994	1.8607	4.97731	4.11318
ENSMUSG00000013974	0.788576	0.193792	0.208741	1.70736	1.90482
ENSMUSG00000020219	13.123	9.44619	5.13774	14.4924	9.7226
ENSMUSG00000021384	4.67218	2.11428	2.38032	5.50959	5.07314
ENSMUSG00000057411	8.90771	4.65319	3.35905	7.8955	5.62449
ENSMUSG00000024875	0.520706	0.586933	0.144863	1.08369	0.775668
ENSMUSG00000020770	0.215521	0.392839	1.33167	1.65665	1.47736
ENSMUSG00000070604	0.297099	0.190844	0.0532088	0.81961	0.272112
ENSMUSG00000057244	0.777627	0.182747	0.149915	0.515068	0.579085
ENSMUSG00000038910	6.58505	6.45704	3.43191	6.37085	5.0121
ENSMUSG00000038002	0.0505129	0.0846434	0.297536	0.413682	0.270886
ENSMUSG00000034349	2.55901	0.495999	0.664706	1.19894	1.83233
ENSMUSG00000052605	1.5777	1.68411	0.0306646	1.57582	0.666705
ENSMUSG00000039813	0	0	0.216161	0.157033	0.131669
ENSMUSG00000063838	43.0021	43.7652	22.9835	60.2226	33.6783
ENSMUSG00000066258	0.591724	0.0158318	0	0.791849	0.556433
ENSMUSG00000033454	0.138662	0.0486121	0.0293124	0.0912781	0.0897981
ENSMUSG00000094483	0.583889	0.222712	0.182036	0.636127	0.556162
ENSMUSG00000046994	0.092488	0.0366901	0.0282631	0.0827394	0.0951173
ENSMUSG00000044134	0.575342	0.195261	0.221624	0.59725	0.402837
ENSMUSG00000064330	0.17405	0.121062	0.00751255	0.111179	0.0850176
ENSMUSG00000020441	0.591418	0.409131	0.0739366	0.588549	0.640851
ENSMUSG00000022193	5.91643	3.85914	3.0048	5.18819	4.3482
ENSMUSG00000064288	7.17992	2.9646	2.81754	3.77612	2.50698
ENSMUSG00000038264	0.118097	0.535146	1.25223	1.81482	0.801319
ENSMUSG00000039117	0.393724	0.946237	1.77165	2.26617	1.66012
ENSMUSG00000034471	0.0325092	0.152684	0.591672	0.371938	0.283617
ENSMUSG00000074457	0.855444	0.310613	0.196407	0.236372	0
ENSMUSG00000086894	0.349594	0.182616	0.0346363	0.324688	0.226978
ENSMUSG00000024177	0.7772	0.496169	0.124439	0.86559	0.330795
ENSMUSG00000030780	0.551367	0.101614	0.179357	0.303736	0.26437
ENSMUSG00000046311	0.503788	0.0887764	0.0188532	0.198699	0.235715
ENSMUSG00000018931	0.0897868	0.168578	0.74237	2.15038	1.02875
ENSMUSG00000052837	32.0414	27.8312	18.5654	35.9884	26.8222
ENSMUSG00000064138	0.882532	0.221803	0.237813	0.9331	0.612554
ENSMUSG00000099757	0.406304	0.0946701	0.0176836	0.294542	0.607721
ENSMUSG00000031327	0.0436503	0	0	0.0218048	0.0307057
ENSMUSG00000059713	0.0449928	0.249203	0.548833	1.0087	0.352615
ENSMUSG00000024127	0.165375	0.0871234	0.0303195	0.294149	0.201171
ENSMUSG00000025823	0.740022	0.797848	2.82482	2.81936	1.79715
ENSMUSG00000090137	47.0845	24.0624	22.2875	39.2213	29.0682
ENSMUSG00000053560	7.57056	4.99023	4.51506	8.47755	6.94464
ENSMUSG00000056665	2.84639	1.58805	1.20135	2.1944	2.67621
ENSMUSG00000004994	0.658577	0.343517	0.0375388	0.329266	0.926942
ENSMUSG00000037172	0.53397	0.317559	0.182859	0.642786	0.707336
ENSMUSG00000078350	2.08716	1.6112	1.08087	5.37036	1.43083
ENSMUSG00000074240	0.464819	0.0171316	0	0	0
ENSMUSG00000048429	0.15878	0.178051	1.0006	1.21326	0.947489
ENSMUSG00000009614	1.56507	0.321206	0.745429	1.82447	0.904134
ENSMUSG00000034353	8.01454	7.54012	4.68194	5.5738	4.23143
ENSMUSG00000014226	2.30487	0.729505	0.640095	1.06787	2.87223
ENSMUSG00000051817	0	0.0757959	0.127581	0.27219	0.132566
ENSMUSG00000091184	0	0.0463056	1.03753	0.4398	0.45648
ENSMUSG00000035513	0.184374	0.561633	1.77562	4.72186	1.45292
ENSMUSG00000040111	0.0988087	0.213936	0.742642	0.79342	0.96081
ENSMUSG00000079610	0.51731	0.189077	0.13029	0.236086	0.236903
ENSMUSG00000050212	2.7326	0.869579	1.03811	1.50602	1.55394
ENSMUSG00000048215	0	0.156919	0.890417	0.314422	0.750387
ENSMUSG00000062075	0.703856	0.291627	0.325782	0.533294	0.928255
ENSMUSG00000022546	0.806603	0.155505	0.29988	0.59475	0.467778
ENSMUSG00000041774	0.431713	0.169665	0.104851	0.0966243	0.16462
ENSMUSG00000003418	0.26809	0.0558474	0.0719247	0.203533	0.188495
ENSMUSG00000043535	1.53683	0.442994	0.470477	1.0273	1.5438
ENSMUSG00000009633	1.24945	0.559562	0.444535	1.72436	0.69156
ENSMUSG00000031878	0.447028	0.0330741	0.0267866	0.0846518	0.183975
ENSMUSG00000026482	0.0735374	0.152978	0.72825	1.46661	0.746783
ENSMUSG00000076469	2.53372	0.371517	0.339954	1.61164	1.66167
ENSMUSG00000096847	0.00661305	0.0247708	0.139807	0.00450527	0.0237439
ENSMUSG00000058927	0.440042	0.046936	0.0216817	0.465141	0.374334
ENSMUSG00000020732	0.831572	0.488969	0.230917	0.984573	1.52865
ENSMUSG00000068206	0.454827	0.0613646	0.141259	0.309476	0.283962
ENSMUSG00000062585	0.468659	0.6619	1.71613	3.05935	2.57197
ENSMUSG00000026034	1.83202	0.987149	0.807868	1.4499	3.18449
ENSMUSG00000028848	1.4092	0.437606	0.525154	1.99488	1.70348
ENSMUSG00000026110	0.424338	0.0648766	0.145557	0.614935	0.598054
ENSMUSG00000040651	0.246025	0.0592486	0.0272932	0.11237	0.079692
ENSMUSG00000041058	0.105451	0.0119079	0.0213658	0.0542886	0.0244015
ENSMUSG00000022562	0.716436	0.39919	0.129895	0.114901	0.627392
ENSMUSG00000020464	0.162517	0.121833	0	0.215309	0.160258
ENSMUSG00000027646	0.0949377	0.261204	0.555227	0.30327	0.278429
ENSMUSG00000026820	0.755612	0.411422	0.430108	0.832897	0.781347
ENSMUSG00000020519	1.33831	3.11364	4.46108	5.52144	4.59329
ENSMUSG00000039759	3.80835	1.91299	1.56325	3.85776	3.24338
ENSMUSG00000086784	2.55484	1.99111	1.58916	3.60573	1.698
ENSMUSG00000095098	19.4925	10.454	6.51047	14.2131	6.67781
ENSMUSG00000012640	0.418184	0.125467	0.0782904	0.154726	0.424737
ENSMUSG00000090030	0.254849	0	0	0	0.118989
ENSMUSG00000024726	0.174137	0.0398257	0	0.0418278	0.0367405
ENSMUSG00000028899	0.133616	0.527553	0.949429	1.27533	1.07857
ENSMUSG00000019802	0.440598	0.186286	0.129112	0.490363	0.460557
ENSMUSG00000075702	1.40753	0.308109	0.675218	1.7366	0.249677
ENSMUSG00000029005	0.470988	0.777757	1.64313	1.75124	0.679248
ENSMUSG00000039982	0.0055646	0.0772633	0.150171	0.437734	0.201891
ENSMUSG00000073771	0.734519	0.61818	0.173478	0.822375	1.08889
ENSMUSG00000078656	0.30355	0.160996	0	0.0263314	0
ENSMUSG00000053080	0.0139782	0.0680598	0.360763	0.456314	0.28269
ENSMUSG00000095789	2.47799	0.812465	0.92549	1.98832	0.864477
ENSMUSG00000034731	0.098105	0.00385065	0.0184755	0.0510948	0.0564304
ENSMUSG00000091405	1.42438	0.807677	0.602134	1.67527	0.41948
ENSMUSG00000025870	0	0.601391	1.04314	0.607754	0.61714
ENSMUSG00000105987	2.53803	0.716489	1.26017	2.88658	1.65503
ENSMUSG00000028282	0.353211	0.0341667	0.028218	0.00857308	0.0748327
ENSMUSG00000048997	0.0446174	0.245906	0.359828	0.133046	0.562897
ENSMUSG00000023025	0.213104	0.0475659	0.0361689	0.130371	0.14322
ENSMUSG00000035042	13.0789	10.3832	7.48478	10.2081	8.46024
ENSMUSG00000041199	0.36815	0.1258	0.122043	0.240365	0.39907
ENSMUSG00000023143	0.348364	0.869537	2.01519	2.53781	2.41544
ENSMUSG00000027678	1.03455	1.23142	3.30988	4.54493	3.66274
ENSMUSG00000022307	0.422103	0.134467	0.141248	0.320747	0.294981
ENSMUSG00000037089	2.55873	1.889	1.30478	3.41607	2.67658
ENSMUSG00000025937	0.273161	0	0.0152089	0.131156	0.0279021
ENSMUSG00000035585	3.44616	1.86945	1.35557	4.81864	1.80188
ENSMUSG00000022474	1.02474	0.50373	0.424168	1.36919	1.413
ENSMUSG00000002504	0.734629	0.280285	0.331765	0.372309	0.428269
ENSMUSG00000028445	0.211401	0.239732	0	0.125171	0.0197216
ENSMUSG00000048538	0.206518	0.0171448	0	0.0154745	0
ENSMUSG00000050240	0.0588305	0	0	0.0383422	0.00969817
ENSMUSG00000071113	0.146115	0	0	0.0476145	0.0136311
ENSMUSG00000109751	0.334498	0.0299659	0	0	0.0539274
ENSMUSG00000022223	0.656334	0.435822	0.129733	0.756011	1.52127
ENSMUSG00000079492	9.2407	6.43732	5.40258	13.1948	9.23472
ENSMUSG00000037376	0.441119	0.127122	0.107079	0.551724	0.629689
ENSMUSG00000021027	0.263622	0.0204868	0.0473659	0.198092	0.219813
ENSMUSG00000042724	0.0419541	0.131237	0.447421	0.684814	0.420264
ENSMUSG00000078784	0.615814	0.0728935	0.0281562	0.223974	0.58382
ENSMUSG00000018541	0.0450428	0.347891	0.522086	0.856354	0.823879
ENSMUSG00000058291	0.422367	0.0756786	0.0383233	0.188104	0.256534
ENSMUSG00000041453	7.06865	1.54796	7.6652	0.0696631	4.28287
ENSMUSG00000060803	0	0.731739	0.505151	5.02536	3.23481
ENSMUSG00000050777	0.776303	0.2356	0.281712	0.0166705	0
ENSMUSG00000032496	0.644071	1.07971	5.62043	17.7008	2.05091
ENSMUSG00000032484	0.819028	0.39497	3.39265	14.7162	1.786
ENSMUSG00000080254	8.48089	0.903525	5.92102	0.606523	1.35582
ENSMUSG00000038695	292.278	173.05	403.203	158.496	26.9799
ENSMUSG00000055850	3.57686	1.12791	1.00184	0.709716	1.6762
ENSMUSG00000086191	1.75513	1.03089	0.805967	0.24419	0.605414
ENSMUSG00000015599	0	0.0759316	0.0428322	0.318188	0.181632
ENSMUSG00000021413	1.16361	0.391227	0.282336	0.310624	0.670649
ENSMUSG00000045954	1.96039	0.349064	0.528427	0.3314	0.377974
ENSMUSG00000074738	0.724363	0.267307	0.386414	0.219761	0.409889
ENSMUSG00000036555	0.0771894	0.308859	0.501791	1.48539	1.13985
ENSMUSG00000028121	0.247246	0.774832	1.13279	4.00203	2.57864
ENSMUSG00000040253	1.09434	0.18179	0.260718	0.320304	0.470587
ENSMUSG00000071414	0.474937	0.0673934	0.148728	0.0230538	0.361656
ENSMUSG00000036322	5.10051	7.58914	16.4774	47.1097	31.168
ENSMUSG00000021356	0.143021	0.206344	0.639952	1.92214	1.37283
ENSMUSG00000021188	0.288213	0.0559053	0.225614	0.0546785	0.171283
ENSMUSG00000027002	0.646369	0.450829	0.586306	0.177145	0.56475
ENSMUSG00000103041	0.125257	0.0145891	0.0475857	0.0153225	0.0953412
ENSMUSG00000042473	0.221262	0	0.0210964	0	0.0131216
ENSMUSG00000023959	0.147748	0.0270114	0.150727	0.00901999	0.134616
ENSMUSG00000022309	0.528266	0.119047	0.1995	0.0597881	0.280168
ENSMUSG00000040350	0.0720319	0.289996	0.538102	1.50984	0.967569
ENSMUSG00000037750	0.0423497	0.318682	0.378989	0.876369	0.226224
ENSMUSG00000028180	0.975941	0.422352	0.318838	0.269272	0.493334
ENSMUSG00000023845	0.646195	0.119463	0.191888	0.194009	0.367268
ENSMUSG00000028410	4.05888	2.55778	5.36473	1.68697	7.55558
ENSMUSG00000018925	0.286152	0.0443923	0	0.0223767	0.0133476
ENSMUSG00000107092	49.8989	32.0795	44.3722	27.5767	47.3999
ENSMUSG00000033712	0.264126	0.542729	0.774555	2.40114	2.02394
ENSMUSG00000026761	1.28138	0.184301	0.331607	0.262009	1.08767
ENSMUSG00000086429	0.808049	0.150075	0.408036	0.0883627	0.79872
ENSMUSG00000002661	3.00676	1.58648	1.81913	1.2575	0.914704
ENSMUSG00000038539	9.14483	6.12976	11.7371	57.487	11.6182
ENSMUSG00000082029	13.7524	10.3286	12.1639	9.6608	14.8329
ENSMUSG00000074063	0.243927	0.9345	1.11982	3.21248	1.16272
ENSMUSG00000073627	0.431852	0.0660583	0.311328	0.153815	0.063256
ENSMUSG00000001027	0.0896182	0.153147	0.312318	1.19625	0.539651
ENSMUSG00000022639	0.301274	0.0109981	0.108024	0.023866	0.117949
ENSMUSG00000061684	2.80775	0.505843	2.64531	0.185212	1.57225
ENSMUSG00000055013	0.0299337	0.0555783	0.0818925	0.467174	0.255919
ENSMUSG00000034028	5.46571	1.24321	1.65414	1.76839	2.1665
ENSMUSG00000031647	1.17726	0.159904	0.451188	0.256884	0.469781
ENSMUSG00000068220	23.5032	10.3334	11.4303	14.5	12.9036
ENSMUSG00000041481	0.0982038	0.244014	1.05186	1.62984	2.16875
ENSMUSG00000025195	0.0672987	0.148087	0.283226	0.78089	0.347081
ENSMUSG00000038507	0.105924	0.278124	0.506124	1.19321	0.645867
ENSMUSG00000031530	0.187533	0.0319789	0.12842	0.0159526	0.173285
ENSMUSG00000032740	0.335378	0.0552297	0.117463	0.0312588	0.0561548
ENSMUSG00000028973	0.0381273	0.157812	0.328336	1.20822	0.695449
ENSMUSG00000028312	0.435261	0	0.0895181	0.0257366	0.0373357
ENSMUSG00000028998	3.92661	1.64117	2.87525	2.6435	3.49537
ENSMUSG00000081559	1.99254	0.516991	2.11047	0	1.75719
ENSMUSG00000047880	1.06207	2.21288	3.238	8.24839	6.57002
ENSMUSG00000025531	0.266619	0.0449362	0.0777177	0.0699735	0.0934402
ENSMUSG00000051228	0.0743816	0.0281039	0.0160528	0	0.0705091
ENSMUSG00000086745	0.590147	0.241414	0.197838	0	0.259868
ENSMUSG00000026357	9.99656	2.62168	2.58322	2.71705	4.10464
ENSMUSG00000085939	1.13126	1.00139	1.04563	0.542672	1.64808
ENSMUSG00000024975	3.3108	1.2011	2.22577	2.36731	3.58439
ENSMUSG00000002804	2.49213	1.15631	1.55896	1.56062	1.06145
ENSMUSG00000004896	0.0157409	0.177734	0.455268	0.628062	0.633705
ENSMUSG00000064246	0.364646	0.882901	0.792606	5.02466	1.74898
ENSMUSG00000049230	0.190266	0.011371	0.162204	0.0119426	0
ENSMUSG00000038894	0.115118	0.299865	0.559071	0.969123	0.495156
ENSMUSG00000015437	1.13606	0.415508	0.399712	0.329942	0.27988
ENSMUSG00000031995	0.0164935	0.373354	0.234728	0.674914	0.286336
ENSMUSG00000018102	22.9942	5.50374	14.2886	7.41837	16.155
ENSMUSG00000003411	0.239946	0.0907175	0.0141622	0	0
ENSMUSG00000081855	4.34762	1.45947	3.49849	1.73002	3.65613
ENSMUSG00000028649	1.29282	0.390833	0.65826	0.958494	1.40877
ENSMUSG00000055745	0	0.0815776	0.195364	0.302668	0.203896
ENSMUSG00000022504	0.494677	0.325801	0.980714	3.40876	2.36366
ENSMUSG00000027763	12.1293	2.37749	3.95191	5.50423	7.63945
ENSMUSG00000038418	0.198078	0.389334	0.215547	0.0766201	0.203045
ENSMUSG00000042363	2.01232	0.360565	0.554166	0.44119	0.501087
ENSMUSG00000031146	0.740551	2.23548	2.67967	5.95478	3.81536
ENSMUSG00000017830	0.125322	0.402272	1.02186	2.03301	1.08973
ENSMUSG00000060090	0.865056	0.14669	0.26405	0.195499	0.315295
ENSMUSG00000056342	0.489848	0.132221	0.200207	0.178174	0.128952
ENSMUSG00000030019	0.989166	1.5014	3.62527	5.86976	4.83262
ENSMUSG00000059159	13.4395	8.63799	7.86896	5.44691	10.4265
ENSMUSG00000090761	0	0.576339	0.725347	1.93545	1.5688
ENSMUSG00000022237	0.0673545	0.0944132	0.416649	0.956826	0.44142
ENSMUSG00000042997	0.0702229	0.155027	0.293414	0.728755	0.486746
ENSMUSG00000009292	0.153621	0.335108	0.323227	2.08003	1.21551
ENSMUSG00000020311	2.31877	0.498348	0.615123	1.11819	1.1239
ENSMUSG00000042354	1.16316	0.28608	0.641861	0.384268	0.486196
ENSMUSG00000026478	0.240689	0.303239	1.10981	2.01558	0.793823
ENSMUSG00000109704	0.332937	0.255588	0.134235	0.0485029	0.086478
ENSMUSG00000028645	0.725357	1.50542	2.33801	4.63376	2.7611
ENSMUSG00000023132	12.8698	2.6826	4.43935	5.48205	4.61516
ENSMUSG00000023262	1.00889	0.393439	0.611513	0.554668	0.800635
ENSMUSG00000017639	0.330565	0.568384	1.00843	2.27892	1.63683
ENSMUSG00000028743	3.78989	2.60634	2.42425	2.63482	3.05597
ENSMUSG00000027655	0.0364337	0.112991	0.372137	0.656712	0.310323
ENSMUSG00000048732	0.237147	0.0434787	0.0729458	0.0639303	0.0884385
ENSMUSG00000030284	0.560458	0.103326	0.619512	0.28794	0.365042
ENSMUSG00000035614	0.314837	0.0595407	0.0919372	0.114771	0.117116
ENSMUSG00000003032	0.142041	0.588878	0.653404	1.8466	1.17609
ENSMUSG00000084265	6.12992	0.530163	2.46502	0.44703	3.63549
ENSMUSG00000085447	1.03118	0.328567	0.386513	0.059358	0.276755
ENSMUSG00000063193	0.573727	1.0146	1.40528	4.87969	2.55048
ENSMUSG00000025743	0.304436	0.732477	1.34739	2.44516	1.04213
ENSMUSG00000107741	0.248612	0	0.125948	0.0201168	0.0336046
ENSMUSG00000031565	0.0142261	0.164007	0.290094	0.380368	0.205703
ENSMUSG00000039985	0.358497	0.362138	0.104196	0.0380841	0.289895
ENSMUSG00000057706	0.221989	0.107619	0.264683	0.131137	0.175629
ENSMUSG00000027878	0.601122	1.34079	2.4556	4.58126	3.5338
ENSMUSG00000002881	1.41216	0.344059	0.680904	0.74502	1.38437
ENSMUSG00000025271	0.266948	0.0157167	0.189072	0.0330137	0
ENSMUSG00000037185	0.274528	0.553247	1.40019	2.44415	1.68953
ENSMUSG00000019920	3.56188	1.25043	2.59154	2.49207	2.73334
ENSMUSG00000034255	1.12677	2.5335	3.64095	6.98555	7.65177
ENSMUSG00000029530	0.0904122	0.00548613	0.0438711	0.0127416	0.04465
ENSMUSG00000021958	0.504342	0.178526	0.369864	0.136021	0.43291
ENSMUSG00000065954	5.34318	2.88655	4.24351	5.21517	4.16839
ENSMUSG00000047371	0.0131745	0.0479015	0.057903	0.338409	0.0805304
ENSMUSG00000029655	0.697673	0.221739	0.334073	0.292478	0.255272
ENSMUSG00000006651	0.974243	1.58229	0.885638	7.84871	2.11156
ENSMUSG00000037887	0.0208224	0.224166	0.216199	0.390224	0.1504
ENSMUSG00000049323	0.161389	0.177133	0.486399	1.1543	0.764696
ENSMUSG00000069270	0.245801	0.017357	0.277467	0.0609313	0.11327
ENSMUSG00000020718	0.385648	0.0290424	0.382067	0.109913	0.389673
ENSMUSG00000034035	0.183963	0	0.0496355	0.0162976	0.0161259
ENSMUSG00000033917	0.944941	0.667784	0.619206	0.618315	1.04202
ENSMUSG00000100975	0.508684	0.0936549	0.129267	0.145573	0.312272
ENSMUSG00000027360	0.72402	1.82118	2.4984	5.03112	3.1071
ENSMUSG00000037270	0.419131	0.129852	0.143896	0.189153	0.239347
ENSMUSG00000074682	0	0.0647504	0.0121107	0.220649	0.0233252
ENSMUSG00000015452	0.184562	0.0162163	0.0224566	0.029494	0.0337743
ENSMUSG00000038975	0.103591	0.422559	0.614964	1.47185	1.78007
ENSMUSG00000004612	7.71502	5.27221	6.12057	5.17657	6.8582
ENSMUSG00000019731	0.497304	1.34668	1.77756	3.70975	2.76209
ENSMUSG00000114759	3.55347	0.988964	2.14438	1.24425	1.26342
ENSMUSG00000097589	0.815807	0.106103	0.550481	0.350573	0.62607
ENSMUSG00000025466	0.447859	0.0347394	0.0277801	0.0364859	0
ENSMUSG00000029346	0.0321663	1.03309	0.614283	1.20112	0.929706
ENSMUSG00000042590	2.29765	0.65808	1.61667	1.21238	2.03088
ENSMUSG00000042759	0.891911	1.0015	2.54253	7.04565	4.41669
ENSMUSG00000048498	0.0614557	0.288976	0.523201	0.961484	0.565813
ENSMUSG00000037096	2.53135	1.56829	1.95606	1.12452	2.10918
ENSMUSG00000014030	2.2038	1.98224	6.75521	15.234	11.7481
ENSMUSG00000003948	9.02956	3.95501	7.08024	5.96725	6.99181
ENSMUSG00000038146	0.03335	0.00258688	0.00620598	0	0.0217786
ENSMUSG00000049515	0.0643945	0	0.00399431	0	0.00519081
ENSMUSG00000057440	0.0539231	0	0.00748066	0	0
ENSMUSG00000046546	0.285459	0.690475	1.30149	2.1893	1.57082
ENSMUSG00000021709	0.694597	0.159767	0.301184	0.325613	0.599825
ENSMUSG00000024533	6.41074	2.60094	6.79136	5.32203	6.66461
ENSMUSG00000108929	0.486773	0.0109012	0.234009	0.0557483	0.0968179
ENSMUSG00000032788	0.0329065	0.0779024	0.211926	0.530536	0.155372
ENSMUSG00000022635	1.19684	0.439049	0.946645	0.453886	1.78273
ENSMUSG00000006315	2.0983	0.913716	1.07008	1.87123	2.60731
ENSMUSG00000000823	0.0560607	0.0393647	0.500033	0.938282	0.938271
ENSMUSG00000002297	0.291466	0.218228	0.142174	0	0.156978
ENSMUSG00000063406	0.608812	0.146149	0.192009	0.127712	0.14834
ENSMUSG00000025993	0.548898	0.97905	1.17208	4.896	3.17728
ENSMUSG00000027845	6.15059	1.38765	5.17615	2.91905	4.9775
ENSMUSG00000027580	0.645771	1.53017	2.56326	4.3977	3.48363
ENSMUSG00000031871	0.138345	0.00958494	0.0402681	0.0121942	0.028764
ENSMUSG00000035469	1.51262	0.2283	1.26378	1.09584	2.00638
ENSMUSG00000064023	1.8456	0.777816	1.06699	1.16941	2.70645
ENSMUSG00000023861	0.379351	0	0.177607	0.0322346	0.311454
ENSMUSG00000097180	0.30366	0.0245678	0.117826	0.0258029	0.1988
ENSMUSG00000019338	0.137669	0.224348	0.54699	1.05313	0.863278
ENSMUSG00000031266	0.305079	0.101691	0.0804763	0.0799815	0.165452
ENSMUSG00000052751	0.0665624	0.146471	0.435961	0.791056	0.156212
ENSMUSG00000026856	0.152151	0.257281	0.811274	1.72885	0.626968
ENSMUSG00000063787	1.04573	0.206068	0.928931	0.291949	2.06397
ENSMUSG00000046330	272.066	81.6862	237.211	161.11	233.559
ENSMUSG00000029119	0.452168	0.865109	1.46057	3.38393	3.10659
ENSMUSG00000045282	5.22401	8.80709	10.1306	27.3029	6.36786
ENSMUSG00000057110	0.807186	0.161219	0.248128	0.535406	0.83401
ENSMUSG00000001424	2.02238	2.70845	4.36112	9.52897	7.49107
ENSMUSG00000024800	0.398429	0.0192824	0.196739	0.0229209	0.23962
ENSMUSG00000030325	0.509205	0.271015	0.0603327	0.0301657	0.135835
ENSMUSG00000027099	2.81548	0.320395	1.72099	1.02014	1.13187
ENSMUSG00000029657	2.365	2.01383	5.75903	2.10741	2.76792
ENSMUSG00000022974	0.792934	0.243942	0.232697	0.468259	0.48343
ENSMUSG00000026556	0.0113237	0	0.0792376	0.328338	0.222051
ENSMUSG00000030847	0.710715	0.331163	0.778415	0.553576	0.630605
ENSMUSG00000069206	1.00531	0.370157	0.550409	0.402358	0.768969
ENSMUSG00000072568	0.182704	0.0557133	0.149763	0.0511999	0.0630234
ENSMUSG00000081485	11.8355	2.11253	3.93797	3.49793	6.80996
ENSMUSG00000004565	0.22975	0.426323	1.0895	1.90877	1.38944
ENSMUSG00000020653	0.0220936	0.413332	0.231661	0.866778	0.309578
ENSMUSG00000061887	20.9873	8.12178	10.2052	12.3571	19.5814
ENSMUSG00000000627	0.155671	0.310712	0.649087	1.29702	0.787338
ENSMUSG00000025200	0.00897591	0.0441129	0.126217	0.269143	0.204571
ENSMUSG00000026024	0.00891108	0.149787	0.211878	0.383425	0.216193
ENSMUSG00000022105	5.59252	1.21237	1.73925	2.19278	4.50216
ENSMUSG00000100615	0.327248	0	0	0	0.0312054
ENSMUSG00000039756	1.64091	0.601282	0.497447	0.693674	1.3598
ENSMUSG00000012428	0.201694	0.205008	0.249997	1.5364	0.62907
ENSMUSG00000039199	0	0.0453353	0.0293337	0.38252	0.271699
ENSMUSG00000036882	0.0252697	0.144052	0.15093	0.456764	0.066035
ENSMUSG00000030257	0	0.0422002	0.0571105	0.168057	0.00454688
ENSMUSG00000033933	0.188336	0.194988	1.37737	1.96398	2.28604
ENSMUSG00000047473	0.0621796	0	0.00470597	0.00618072	0.0283108
ENSMUSG00000032216	1.18737	0.195417	0.788637	0.745251	0.574773
ENSMUSG00000085723	0.0295449	0.249157	0.48005	0.981562	0.417991
ENSMUSG00000110444	0.0710831	0	0.00658696	0	0.0068282
ENSMUSG00000111875	1.67982	0.573999	0.541752	0.706852	0.603489
ENSMUSG00000031004	1.13143	0.466963	1.00587	0.472886	0.876331
ENSMUSG00000029658	0.28493	0.0177362	0.0859647	0.127739	0.0369398
ENSMUSG00000113255	0.323544	0.0136132	0.0742592	0.0528993	0.150753
ENSMUSG00000032431	0	0.264649	0.656104	0.778958	2.17795
ENSMUSG00000041556	0.91557	0.905336	1.03842	2.36582	0.169034
ENSMUSG00000094344	58.1077	25.3452	29.9458	51.9355	24.3776
ENSMUSG00000080727	0.595031	0.483347	0.300294	0.333896	0.0661499
ENSMUSG00000026921	0.571646	0.386514	0.588035	0.353397	0
ENSMUSG00000064326	1.39919	0.36293	0.780466	2.25397	0.262181
ENSMUSG00000035051	0.0364092	0.0623909	0.218017	0.481139	0.689567
ENSMUSG00000034173	1.88834	1.26555	1.279	3.25531	0.545948
ENSMUSG00000060019	65.9563	32.6745	42.5441	62.7061	32.037
ENSMUSG00000069814	0.159427	0.230523	0.154135	0.259253	0.019794
ENSMUSG00000060032	292.067	219.069	174.549	238.72	128.98
ENSMUSG00000041801	3.85834	3.98416	3.96761	4.95161	1.88861
ENSMUSG00000078440	7.29627	4.38947	4.20954	7.53642	2.56127
ENSMUSG00000024294	0.284646	0.0413199	0.150084	0.211953	0.0425443
ENSMUSG00000007892	3751.1	2102.48	2372.36	4253.05	1874.19
ENSMUSG00000020163	100.729	78.9359	79.4933	116.28	53.7798
ENSMUSG00000031807	24.9425	11.8505	9.98633	22.5003	9.80019
ENSMUSG00000065126	33.4518	20.595	18.7313	26.6712	16.7661
ENSMUSG00000023707	2.00171	2.32353	1.30449	2.67981	0.938523
ENSMUSG00000030055	3.38347	3.77225	3.30145	5.50099	1.95547
ENSMUSG00000039798	4.42221	3.38734	3.10997	4.5201	2.02857
ENSMUSG00000070803	0.621531	0.104885	0.223498	0.522813	0.0988305
ENSMUSG00000043822	0.859185	0.911641	1.25936	3.02354	0.360921
ENSMUSG00000020792	0.187055	0.730848	0.818811	1.73832	2.1591
ENSMUSG00000060981	10.6034	8.29825	8.5928	13.7125	5.68327
ENSMUSG00000026126	25.3951	14.55	14.5527	19.1862	14.0082
ENSMUSG00000072772	0.808221	0.180993	0.57953	0.847847	0.10136
ENSMUSG00000005575	170.521	113.785	103.091	182.982	92.9568
ENSMUSG00000024993	0.774417	0.156469	0.238027	0.628648	0.0997387
ENSMUSG00000038398	5.68358	4.24748	5.06325	5.86648	2.87908
ENSMUSG00000078348	3.43214	2.14037	2.18803	5.6957	2.05889
ENSMUSG00000078201	3.86667	2.32871	2.37168	4.54766	1.82838
ENSMUSG00000030108	0.935507	0.305247	0.804667	0.877191	0.205379
ENSMUSG00000036199	50.2648	32.056	31.3424	58.7653	22.7267
ENSMUSG00000027613	17.1729	11.8343	10.7193	22.2174	10.3814
ENSMUSG00000022102	27.915	13.9478	21.937	29.274	17.3371
ENSMUSG00000019158	25.9081	18.5994	18.9055	39.9778	11.3271
ENSMUSG00000020847	5.40619	4.1951	5.61209	6.9476	3.66717
ENSMUSG00000037032	0.942069	0.563431	0.572134	0.565677	0.278298
ENSMUSG00000024845	18.4087	12.4555	15.8405	26.4124	11.5139
ENSMUSG00000050022	1.42773	0.543633	1.11238	1.17364	0.744658
ENSMUSG00000031818	213.919	136.891	161.541	458.605	130.886
ENSMUSG00000108322	0.437971	0.759067	0.547871	0.300191	0
ENSMUSG00000046814	12.1934	12.6271	13.5826	13.3047	8.02796
ENSMUSG00000056310	0.104624	0.374201	0.353305	0.622875	1.03147
ENSMUSG00000042293	8.57553	5.36073	4.89761	9.4746	3.933
ENSMUSG00000032583	1.23691	0.880523	0.992997	1.18274	0.754137
ENSMUSG00000084093	31.2173	26.2596	25.8702	33.9816	15.4628
ENSMUSG00000070394	1196.44	871.353	802.84	1208.22	677.088
ENSMUSG00000078570	1.52803	0.564559	0.848618	1.57738	0.761118
ENSMUSG00000067847	20.7183	13.3016	11.1931	21.613	10.2607
ENSMUSG00000039515	142.633	219.649	161.748	326.34	86.8195
ENSMUSG00000025577	0.248356	0.0194933	0.450399	0.234996	0.0252038
ENSMUSG00000097971	47.4354	32.8348	38.4155	457.756	24.4728
ENSMUSG00000028960	5.58639	6.54992	5.51701	12.0259	4.19653
ENSMUSG00000006333	597.816	293.166	368.936	527.235	403.192
ENSMUSG00000060639	68.004	45.5941	58.6313	97.7832	45.9509
ENSMUSG00000039048	0.0375441	0.15148	0.161594	0.711643	1.06735
ENSMUSG00000040174	0.0388847	0.228779	0.296641	0.525722	1.59636
ENSMUSG00000038740	10.1065	5.60696	7.93183	8.10931	6.07696
ENSMUSG00000053226	0.243384	0.0131369	0.0890112	0.150258	0.0121193
ENSMUSG00000027327	109.113	159.612	121.697	181.253	65.2662
ENSMUSG00000002343	1.26638	0.597673	1.10455	1.25289	0.633409
ENSMUSG00000069300	1.42341	0.317764	1.1916	0.940173	0.434012
ENSMUSG00000034006	4.29997	3.0442	4.13658	8.99992	2.84409
ENSMUSG00000083012	2615.2	1676.85	1984	2557.63	1830.16
ENSMUSG00000041881	25.0497	11.4746	16.6671	28.2307	15.0054
ENSMUSG00000095588	5.99995	3.754	5.19631	5.39165	2.06745
ENSMUSG00000007570	2.78749	1.01647	1.49111	2.7195	1.74267
ENSMUSG00000032591	0.395143	0.0623115	0.14451	0.18426	0.118826
ENSMUSG00000040029	0.104608	0.141538	0.540377	0.797566	1.08543
ENSMUSG00000068854	0.0122442	0.0158847	0.134645	0.174356	0.514545
ENSMUSG00000092627	0.246155	0.0404746	0.101822	0.247032	0.0568531
ENSMUSG00000071076	3.18493	4.06152	3.30979	5.87423	2.04498
ENSMUSG00000041975	0.271408	0.0277083	0.0521759	0.160057	0.0566215
ENSMUSG00000054693	3.27475	1.20809	1.96078	3.62741	2.3997
ENSMUSG00000022452	82.5604	59.3951	94.3385	171.378	61.4257
ENSMUSG00000002274	0.54795	0.113725	0.163172	0.188837	0.139797
ENSMUSG00000033379	28.9139	28.3848	26.8249	69.9435	19.6368
ENSMUSG00000003380	214.672	219.32	199.852	364.065	129.894
ENSMUSG00000045176	1.91469	0.975815	1.55353	2.77736	1.37307
ENSMUSG00000097729	11.0307	9.98769	10.7871	11.9455	6.19882
ENSMUSG00000026520	4.47404	1.94025	2.38216	4.08814	2.91452
ENSMUSG00000059775	24.8689	9.88728	48.4746	63.4343	9.69572
ENSMUSG00000026490	0.204849	0.0322957	0.0537902	0.0917767	0.0350961
ENSMUSG00000039481	0.576919	1.31603	0.976109	3.13512	0.158195
ENSMUSG00000020496	35.4274	23.2452	33.6304	45.3921	29.8018
ENSMUSG00000039715	0.384076	0.254448	0.463673	0.335372	0.056552
ENSMUSG00000022437	6.58811	8.12758	6.89575	11.7874	5.65767
ENSMUSG00000046229	44.4643	43.8533	37.89	85.9009	25.1942
ENSMUSG00000034473	0	0.081766	0.207488	0.222626	0.598961
ENSMUSG00000006589	8.38401	3.02878	5.54517	8.43331	6.43429
ENSMUSG00000059278	4.28443	3.0514	3.49849	3.85445	2.77985
ENSMUSG00000020079	0.578923	0.0484083	0.341066	0.447395	0.17729
ENSMUSG00000014294	26.3835	14.1308	20.3684	28.3009	17.9652
ENSMUSG00000091383	25.2785	42.2683	36.2876	55.0399	21.4157
ENSMUSG00000075706	395.385	321.776	417.025	738.325	246.007
ENSMUSG00000024205	6.5208	3.07865	3.61883	4.428	3.0143
ENSMUSG00000029920	0.588348	0.332779	0.240009	0.605605	0.157236
ENSMUSG00000006519	68.7354	35.0182	37.47	82.6536	52.5101
ENSMUSG00000023020	19.6669	14.9292	16.4662	44.818	14.0632
ENSMUSG00000028229	0.311832	0.0327699	0.0262052	0.0833816	0.0197061
ENSMUSG00000070493	51.0834	40.7037	44.7077	75.5879	28.4592
ENSMUSG00000076435	0.434895	1.05651	1.65107	2.20413	3.0689
ENSMUSG00000028670	13.4817	8.76714	10.583	16.4538	11.8683
ENSMUSG00000028470	4.04334	2.7562	1.44877	2.45484	1.73139
ENSMUSG00000033735	2.72174	1.45786	1.58183	3.16546	2.17328
ENSMUSG00000021411	0.358147	0.722341	1.41403	1.99435	3.05265
ENSMUSG00000019428	89.4699	109.769	100.718	201.065	61.8728
ENSMUSG00000051246	0.35479	0.189001	0.216455	0.0699785	0.0761301
ENSMUSG00000066724	2.04287	0.725419	1.23728	1.73415	1.17691
ENSMUSG00000083716	7.15495	3.56595	4.46344	6.55554	4.15298
ENSMUSG00000019054	1003.89	790.563	856.062	1520.46	705.608
ENSMUSG00000025190	0.249199	0.504524	1.00431	1.60478	2.54517
ENSMUSG00000030060	0.131061	0.59798	0.734304	1.53595	1.81423
ENSMUSG00000028999	1.48852	0.445958	0.819789	1.04747	0.814916
ENSMUSG00000026694	0.108333	0.189496	0.320113	0.469348	1.07729
ENSMUSG00000073131	0.101261	0.0262141	0.0231252	0.19526	0.0203802
ENSMUSG00000042680	1.14484	0.868498	0.780988	1.00539	0.504225
ENSMUSG00000042462	15.3374	8.84847	12.7803	21.1603	8.54175
ENSMUSG00000035885	295.732	278.777	290.714	386.076	238.583
ENSMUSG00000025204	13.5895	8.14006	13.6061	19.0508	10.5847
ENSMUSG00000016984	0.102429	0.0210087	0.0575269	0.0764221	0.0163146
ENSMUSG00000021773	0.241248	0.0632521	0.10475	0.306997	0.0172634
ENSMUSG00000029066	11.4313	7.4138	8.37892	12.8053	7.96274
ENSMUSG00000003072	24.1157	15.5437	14.4317	36.8308	17.7465
ENSMUSG00000043866	22.1536	16.4777	18.7381	28.253	16.6384
ENSMUSG00000016510	0	0.153763	0.160528	0.205453	0.554366
ENSMUSG00000021483	0.190741	0.0334322	0.178421	0.114364	0.0392884
ENSMUSG00000048756	12.6653	7.28861	10.9234	24.2904	9.336
ENSMUSG00000020307	56.1713	52.6416	53.8206	100.351	38.7292
ENSMUSG00000104213	5.59854	6.93867	14.1848	31.9095	31.566
ENSMUSG00000025135	4.06495	2.3099	2.43417	4.07291	3.42259
ENSMUSG00000001323	0.109229	0	0.0645912	0.0318123	0
ENSMUSG00000004285	100.608	80.2665	96.7568	160.142	74.5611
ENSMUSG00000102602	0.0535127	0	0.00446333	0.0391968	0.00542879
ENSMUSG00000037003	0.0637274	0.0309065	0.00795697	0.0473518	0.00866154
ENSMUSG00000048832	0.864828	0.702127	0.53748	1.38638	0.591516
ENSMUSG00000030707	389.925	221.817	231.963	448.699	294.257
ENSMUSG00000065037	0.729428	0.633072	1.30559	23.3872	0
ENSMUSG00000078572	7.78295	3.05262	4.5398	8.00901	4.91586
ENSMUSG00000003873	11.2745	8.77412	8.52926	14.4837	9.15187
ENSMUSG00000001444	0.759302	0.525316	0.300002	0.553624	0.419072
ENSMUSG00000031897	13.6234	10.3998	10.8747	17.2399	11.4537
ENSMUSG00000095742	18.8711	13.1357	8.57989	21.8761	8.47125
ENSMUSG00000043065	0.142577	0.102036	0.487471	0.881867	1.38626
ENSMUSG00000041046	0.606372	0.069901	0	0.490359	0.243737
ENSMUSG00000041120	0.270329	0.0669814	0.147364	0.187597	0.0268527
ENSMUSG00000048234	0.410876	0.912107	1.37284	4.09058	4.30119
ENSMUSG00000024181	4.77346	3.67091	3.85291	5.8229	3.24273
ENSMUSG00000030431	3.70997	2.86214	4.11434	7.63841	2.23798
ENSMUSG00000056501	7.33186	5.08754	6.34802	10.7753	6.42208
ENSMUSG00000024793	3.17243	1.67756	1.74469	3.06686	2.74586
ENSMUSG00000046152	0	0.00814757	0.0407449	0.138723	0.305588
ENSMUSG00000079445	0.252705	0.228684	0.186641	0.318473	0.0983408
ENSMUSG00000051671	0	0.272055	0.48146	1.10548	1.12564
ENSMUSG00000044894	58.554	37.3642	52.2026	89.6375	46.1865
ENSMUSG00000022400	5.61203	3.58707	4.03667	6.03733	4.12676
ENSMUSG00000030149	0.504732	0.0247871	0.0473555	0.237543	0.112826
ENSMUSG00000110841	94.829	82.5695	102.627	185.203	64.7763
ENSMUSG00000030587	0.453779	0.163244	0.300589	0.865762	0.0463075
ENSMUSG00000047604	2.48151	1.02109	1.98529	3.22388	2.18237
ENSMUSG00000036138	3.00019	1.30221	2.37899	4.03452	2.44286
ENSMUSG00000025358	0.111282	0.272164	0.458139	0.767871	1.01487
ENSMUSG00000110605	0.104937	0.00980523	0.0645292	0.00820128	0.00783228
ENSMUSG00000059534	49.7193	28.2757	50.5899	65.2516	40.3934
ENSMUSG00000035242	11574	12447	10350.5	12898.9	9091.53
ENSMUSG00000096010	0.445901	0.486031	0.20019	0.684598	0.141307
ENSMUSG00000066152	0	0.128605	0.380844	0.563362	0.633159
ENSMUSG00000002014	10.6462	5.06078	10.099	20.1336	8.71408
ENSMUSG00000023051	3.25485	1.38995	2.24088	4.73435	2.42588
ENSMUSG00000025403	7.79036	4.78408	8.73216	36.6509	7.00258
ENSMUSG00000038650	5.56014	4.55347	4.95136	9.54169	4.56969
ENSMUSG00000093674	1947.06	1143.84	2081.33	2131.11	1355.65
ENSMUSG00000050147	0.319197	0.220882	0.132877	0.611555	0.0901465
ENSMUSG00000032288	6.41149	3.317	3.29027	6.77538	5.51341
ENSMUSG00000043015	0.135632	0.0790094	0.103641	0.647177	1.0857
ENSMUSG00000001517	0.107506	0.278736	0.802236	0.647184	1.19963
ENSMUSG00000080857	1.62954	0.417959	0.620655	1.2351	0.418272
ENSMUSG00000045071	0	0.0332322	0.0387185	0.198865	0.207004
ENSMUSG00000024962	0.033209	0.226009	0.19356	0.629183	1.02829
ENSMUSG00000042570	1.97217	1.87047	1.4175	2.33518	1.55203
ENSMUSG00000024012	13.3145	8.98336	8.53853	17.5516	11.1844
ENSMUSG00000016252	62.8312	40.6214	49.2986	58.8166	50.7249
ENSMUSG00000043801	734.962	728.404	621.937	812.604	536.127
ENSMUSG00000080836	0.725823	0.15038	0.496143	0.482037	0.156503
ENSMUSG00000002308	0.434357	0.462757	0.173077	0.593554	0.174979
ENSMUSG00000035828	2.11338	1.57872	1.37836	2.26162	1.67669
ENSMUSG00000024197	0.0742934	0.271068	0.313481	0.752529	0.754617
ENSMUSG00000027495	41.2225	47.0076	49.321	102.741	31.8658
ENSMUSG00000086859	2.88707	0.918162	1.75465	2.80084	2.33973
ENSMUSG00000044080	66.9674	48.1693	60.5527	74.7622	60.0607
ENSMUSG00000040396	0.296549	0.0793622	0.205266	0.302424	0.207906
ENSMUSG00000006395	1.57246	1.31862	0.652505	1.286	0.774975
ENSMUSG00000029684	0.669947	0.192361	0.296098	0.597329	0.274961
ENSMUSG00000025860	1.96567	1.03058	1.41362	2.23847	1.25567
ENSMUSG00000069274	2.41337	1.10636	0.999373	3.05145	1.13165
ENSMUSG00000053931	0.391218	0.0821973	1.32115	2.68923	2.89119
ENSMUSG00000020691	0.0724151	0.0167578	0.19099	0.475094	1.14727
ENSMUSG00000059895	785.637	1226.48	1017.31	1481.26	666.862
ENSMUSG00000064030	0.724512	0.673645	1.59228	3.19082	4.46126
ENSMUSG00000031813	6.10154	3.48115	3.36749	5.87059	4.64172
ENSMUSG00000113188	2.26675	1.47697	2.3661	3.52574	1.39529
ENSMUSG00000019838	16.3565	13.6224	15.6952	20.6484	13.2933
ENSMUSG00000056612	6.11567	5.00899	3.96732	6.22908	4.89192
ENSMUSG00000060510	0	0.0349311	0.0932645	0.368763	0.407982
ENSMUSG00000054383	0.156744	0.00882107	0.0335833	0.135359	0.0335802
ENSMUSG00000049287	2.1322	1.21936	1.8367	4.24469	1.63128
ENSMUSG00000026785	0.161175	0	0.0779191	0.0402163	0.0103209
ENSMUSG00000040591	0.264129	0.155689	0.0918983	0.319842	0.0169136
ENSMUSG00000028717	2.3325	2.31653	3.21768	4.9319	2.0842
ENSMUSG00000031959	0.0219976	0.0933781	0.157834	0.201791	0.417823
ENSMUSG00000036820	3.05495	1.71868	1.53429	5.24428	2.61118
ENSMUSG00000029725	11.4112	6.46494	8.93235	13.0137	9.44181
ENSMUSG00000020696	4.70733	3.83218	5.03444	6.01291	4.10981
ENSMUSG00000027860	35.3495	31.2255	34.1505	47.8631	29.1697
ENSMUSG00000050708	5092.86	4082.33	5230.63	4837	4089.1
ENSMUSG00000030281	0.201705	0.0421443	0.0196061	0	0
ENSMUSG00000070337	0.0410901	0	0	0.0115459	0
ENSMUSG00000102662	0.0568966	0	0	0	0
ENSMUSG00000044991	9.49829	11.1478	11.8165	14.947	7.29415
ENSMUSG00000003934	0.0606473	0	0.0169201	0.0263628	0
ENSMUSG00000072573	0.168154	0.0193999	0	0.188847	0
ENSMUSG00000003382	0.265511	0.309032	0.728167	1.36842	1.36336
ENSMUSG00000076281	7.80679	15.0229	14.608	695.223	2.85182
ENSMUSG00000017188	7.57505	3.9909	7.37243	9.89086	6.65716
ENSMUSG00000024511	1.0038	0.251122	0.455175	0.453159	0.425922
ENSMUSG00000096173	2.10131	0.109172	1.0572	2.61876	0.616996
ENSMUSG00000024953	23.5	15.1719	17.2462	36.4342	21.9166
ENSMUSG00000106891	0.26374	0.0393735	0.0314859	0.124059	0.0600005
ENSMUSG00000026471	0.238585	0.00842807	0.0835681	0.209602	0.086505
ENSMUSG00000032526	0	0.0409886	0.384524	0.199772	0.721178
ENSMUSG00000023939	4.65628	2.65322	3.72382	8.63254	3.26303
ENSMUSG00000019433	7.48286	6.92467	7.95532	20.3937	7.22218
ENSMUSG00000022574	5.32158	2.57542	3.03813	6.00192	2.83143
ENSMUSG00000025224	0.796128	1.59153	2.0298	4.17711	4.24295
ENSMUSG00000024078	0.0227517	0.0232803	0.296088	0.294712	0.368098
ENSMUSG00000028653	0.0845877	0	0.399836	0.515002	0.948712
ENSMUSG00000022427	9.31318	5.38636	8.01456	13.1896	7.63942
ENSMUSG00000007039	1.09054	0.214266	0.593474	0.70669	0.376814
ENSMUSG00000000253	6.80409	6.78721	7.39439	11.8378	5.5853
ENSMUSG00000034108	12.0792	10.0552	11.3642	19.7391	8.97849
ENSMUSG00000032519	7.9089	7.13451	7.5067	13.7589	6.41802
ENSMUSG00000017386	2.20183	1.22651	2.22294	2.60801	1.89727
ENSMUSG00000073940	122891	89886.1	107483	149757	98547.3
ENSMUSG00000053091	0	0.0548821	0.0799111	0.201198	0.301781
ENSMUSG00000056498	0.525908	0.811589	1.06979	2.48952	3.30907
ENSMUSG00000037300	0.423064	0.950295	1.7949	1.73359	2.70334
ENSMUSG00000070709	0.144215	0	0.0319801	0.145101	0.0160325
ENSMUSG00000041506	5.08077	2.90671	4.09477	7.12429	4.3752
ENSMUSG00000028857	4.64541	2.16141	2.95466	4.969	4.35717
ENSMUSG00000105867	0.50632	0.242206	0.745346	0.111984	0.15498
ENSMUSG00000101972	1.77376	0.535489	2.02122	2.94917	0.811139
ENSMUSG00000045665	2.80926	2.03844	2.60789	3.70059	2.74549
ENSMUSG00000043421	0.65431	0.0253767	0.404662	0.173735	0.267574
ENSMUSG00000027447	63.9836	52.4948	53.1612	86.9026	65.4503
ENSMUSG00000025352	0.164556	0.192626	0.50467	0.987991	0.959614
ENSMUSG00000037499	1.50358	2.5653	1.54595	5.11691	0.954904
ENSMUSG00000039483	3.31206	2.58818	3.13001	5.23283	2.76958
ENSMUSG00000027488	0.127208	0.0109636	0.0897464	0.307788	0.0233001
ENSMUSG00000044434	137.648	96.7933	119.146	148.705	110.385
ENSMUSG00000106831	0.419345	0.478839	0.738305	1.41715	3.45367
ENSMUSG00000023004	27.3403	22.1786	25.3517	38.1971	24.2415
ENSMUSG00000029545	1.66917	1.39758	1.27135	2.38959	1.27949
ENSMUSG00000028540	0.113874	0.316394	0.406535	0.486029	1.01039
ENSMUSG00000091957	291.193	151.164	221.471	434.738	238.282
ENSMUSG00000020477	11.9498	7.14707	9.74975	15.8019	10.6822
ENSMUSG00000074476	4.6116	2.89107	3.80549	4.59171	3.07632
ENSMUSG00000042419	1.14872	1.15334	0.716535	1.41798	0.91092
ENSMUSG00000022570	1.87558	1.16381	0.967711	2.20052	1.66049
ENSMUSG00000066637	0	0.0378559	0.341655	0.272926	0.614083
ENSMUSG00000033813	0.613717	0.164369	0.161766	0.455367	0.166793
ENSMUSG00000015013	18.5047	15.5815	15.8129	20.5346	16.5335
ENSMUSG00000018341	0.0956436	0	0.0208511	0.00718161	0.00685849
ENSMUSG00000109836	0.0783684	0	0	0.0312878	0.00561971
ENSMUSG00000037563	293.632	149.782	225.656	402.439	269.753
ENSMUSG00000008036	30.7088	30.7394	24.5925	54.4413	26.7336
ENSMUSG00000073063	223.804	206.287	231.323	429.29	204.242
ENSMUSG00000024194	6.86835	4.41352	4.30508	7.90144	6.33843
ENSMUSG00000015337	1.65522	0.577604	0.91632	1.37601	1.35892
ENSMUSG00000040618	15.4298	15.3299	19.8354	54.6635	12.7965
ENSMUSG00000000340	0.370974	0.0173697	0.170406	0.157509	0.110744
ENSMUSG00000024160	1.40556	1.47467	1.1408	2.01234	1.11172
ENSMUSG00000029703	3.03122	1.97951	2.73334	3.4754	2.98293
ENSMUSG00000024352	0.593135	0.0340888	0.188826	0.324859	0.208168
ENSMUSG00000045107	1.03751	0.542432	0.793093	1.06126	0.830979
ENSMUSG00000030498	0.213553	0	0.014161	0.104082	0
ENSMUSG00000027435	0.26512	0.0962518	0.192327	0.165631	0.101059
ENSMUSG00000041319	1.04213	0.563541	0.554239	0.897614	0.688915
ENSMUSG00000002379	4.22767	4.45386	3.97838	7.53142	3.81781
ENSMUSG00000020635	0.439063	0.145801	0.0336759	0.343342	0.103798
ENSMUSG00000067288	169.055	93.7548	123.266	213.389	149.69
ENSMUSG00000030881	0.206108	0.222578	0.834559	1.01177	1.53688
ENSMUSG00000045671	0.305742	0.204984	0.408744	0.450302	0.202758
ENSMUSG00000069792	0.24075	0.12261	0.0312201	1.55653	2.41658
ENSMUSG00000099338	5.17112	2.89051	5.02823	5.37875	4.03173
ENSMUSG00000032323	0.0184686	0.228436	0.404737	0.308124	0.678743
ENSMUSG00000005413	0.969853	0.360091	0.766667	1.16378	0.770002
ENSMUSG00000026197	4.00173	2.78631	2.84769	7.72509	3.28108
ENSMUSG00000052087	5.792	4.14365	5.41767	8.52156	6.07164
ENSMUSG00000033434	3.70667	3.46875	4.97256	5.11325	3.603
ENSMUSG00000025384	1.21592	1.12048	1.15375	1.6287	0.918084
ENSMUSG00000028015	0.192865	0.147795	0.349542	1.63782	1.40582
ENSMUSG00000071654	2.76626	2.36186	1.99446	3.34036	2.39908
ENSMUSG00000023805	0.0424747	0.129299	0.242606	0.138499	0.434739
ENSMUSG00000031158	39.1779	43.4195	45.2044	69.0776	32.4369
ENSMUSG00000022415	10.8801	9.17844	9.89311	15.0493	8.37781
ENSMUSG00000087385	0	0.0738052	0.0698439	0.204556	0.677956
ENSMUSG00000039195	6.4198	5.67422	5.32032	10.0532	5.21582
ENSMUSG00000061132	0.333116	0.606266	0.774426	1.81296	1.6862
ENSMUSG00000026240	0.103198	0.109896	0.470255	0.630411	0.818072
ENSMUSG00000054013	0.147908	0	0	0	0.0172479
ENSMUSG00000008318	5.87323	4.26544	4.49234	9.43938	5.70922
ENSMUSG00000022553	23.6646	26.2624	24.3678	47.2043	24.4072
ENSMUSG00000037548	4.05034	7.50915	9.68023	19.9727	22.0183
ENSMUSG00000025508	627.074	356.682	502.158	502.593	510.375
ENSMUSG00000097304	1.36874	0	0.0548693	0	0
ENSMUSG00000028977	0.0290506	0.0497759	0.258507	0.362716	0.3592
ENSMUSG00000031349	0.0609112	0.0272658	0.234372	0.318143	0.853241
ENSMUSG00000001663	2.11234	1.20155	3.34169	10.051	1.292
ENSMUSG00000068663	0.23642	0.480563	1.11458	1.35	1.54287
ENSMUSG00000007833	4.43012	4.07135	3.8152	5.99115	4.27031
ENSMUSG00000074577	0.561779	0.386127	0.396704	0.956629	0.425224
ENSMUSG00000049482	1.98641	1.33428	1.10773	2.01986	1.65449
ENSMUSG00000083237	0.412719	0	0	0	0
ENSMUSG00000108878	0.0454031	0	0	0	0
ENSMUSG00000090544	0.515848	0.146704	0.757103	0.874316	0.18024
ENSMUSG00000030766	0.578969	0.734788	1.33568	2.95759	2.95817
ENSMUSG00000025736	0	0.0753263	0.319803	0.393979	0.645401
ENSMUSG00000060419	89.4185	46.815	65.09	123.624	80.4001
ENSMUSG00000061111	6.97808	5.73443	5.13405	9.20568	6.18495
ENSMUSG00000034751	0.0587698	0.193581	0.134981	0.26745	0.511218
ENSMUSG00000021557	0.4742	0.0397784	0.258276	0.379865	0.158293
ENSMUSG00000046442	0.0980415	0.00617785	0.135874	0.283023	0.023591
ENSMUSG00000022180	0.152906	0.0428291	0.110453	0.168375	0.0796708
ENSMUSG00000005043	0.149785	0.174556	0.475961	1.41691	1.21262
ENSMUSG00000029149	1.54781	0.641285	0.952025	1.01443	1.21375
ENSMUSG00000028779	3.33037	2.7307	4.2145	6.08102	3.32441
ENSMUSG00000001750	3.71353	2.34899	3.07733	5.45651	3.96388
ENSMUSG00000004933	1.37747	0.436415	0.75556	1.71333	1.31904
ENSMUSG00000027799	0.0985133	0.0700447	0.0128844	0.0440377	0.00598726
ENSMUSG00000047423	6.99617	5.1771	6.86839	12.6706	7.21401
ENSMUSG00000071714	0.0928244	0.241455	0.382898	0.400584	0.69266
ENSMUSG00000049686	4.23793	4.6269	4.86905	7.4087	4.07583
ENSMUSG00000040883	0.607725	0.274421	0.381072	0.420167	0.249008
ENSMUSG00000103126	0.219284	0	0.0482487	0.0146587	0.0318886
ENSMUSG00000060093	1.24324	0.988523	1.63974	1.58553	0.551785
ENSMUSG00000031399	0.197727	0.380472	0.628844	1.58132	1.92407
ENSMUSG00000028063	4.09358	5.80163	7.1628	12.6488	4.41901
ENSMUSG00000010047	0.309019	0.263065	0.245071	0.536798	0.144828
ENSMUSG00000087177	0.0314509	0.13016	0.21534	0.528785	0.800428
ENSMUSG00000020948	0.199557	0.0370971	0.0351014	0.161328	0.0610135
ENSMUSG00000008393	117.323	85.1371	111.684	133.665	103.843
ENSMUSG00000032456	1.29466	0.695573	1.19221	1.50068	0.920445
ENSMUSG00000024925	15.6487	9.50383	12.4738	19.5981	10.9264
ENSMUSG00000021400	0.188864	0.395589	0.966785	1.44071	1.36076
ENSMUSG00000004996	3.81178	1.60136	2.44394	3.26229	3.09901
ENSMUSG00000074178	4.75136	4.17542	5.66528	7.70859	4.76576
ENSMUSG00000041685	0.630215	0.17313	0.186977	0.276627	0.259387
ENSMUSG00000091580	0.475008	0.882096	0.0953648	0.87434	0.772433
ENSMUSG00000040658	0.717155	0.948889	0.300575	0.57301	0.534729
ENSMUSG00000091269	0.219238	0.413482	0.0584347	0.436679	0.0817773
ENSMUSG00000007659	101.518	167.419	117.88	176.217	105.225
ENSMUSG00000108196	1.18814	2.09754	0.586899	0.341954	0.335797
ENSMUSG00000032218	2.05345	0.289612	2.46507	1.69981	1.85551
ENSMUSG00000041420	0.308353	0.524536	0.143316	0.478289	0.575732
ENSMUSG00000042647	0.29323	0.413557	0.0816146	0.555316	0.276288
ENSMUSG00000031979	0.244046	0.122268	1.52743	1.39186	1.22168
ENSMUSG00000062647	7.584	1.09958	6.78897	1.86355	7.78707
ENSMUSG00000068141	1.30748	1.02898	0.242839	0.967115	1.27907
ENSMUSG00000057101	0.837119	0.144828	1.10772	0.829148	1.17391
ENSMUSG00000044339	0.238915	0.428405	0.0211709	1.28802	0.421362
ENSMUSG00000068758	1.01464	1.356	0.642942	2.06886	0.956229
ENSMUSG00000097906	100.956	89.6827	71.9051	166.321	104.61
ENSMUSG00000029217	0.864156	0.169296	1.38049	2.13452	1.54415
ENSMUSG00000063696	919.74	876.771	708.591	1572.39	1103.21
ENSMUSG00000006456	2.05785	2.89942	2.19871	3.10027	2.27929
ENSMUSG00000027490	0.47693	1.32693	0.838982	1.07421	0.499436
ENSMUSG00000009905	0.123135	0.0219324	0.34232	0.551563	0.444092
ENSMUSG00000026427	0.543965	0.232459	1.29242	1.07626	1.59025
ENSMUSG00000024767	2.80703	4.06521	3.05467	5.3046	4.43236
ENSMUSG00000026701	5.40898	2.76439	14.2692	14.3315	11.3272
ENSMUSG00000029075	0.211597	0.515959	0.0724393	0.700164	0.228013
ENSMUSG00000031605	0.190952	0.380821	0.0957872	1.19572	0.876302
ENSMUSG00000023067	0.16471	0.6474	0.212937	0.406924	0.34955
ENSMUSG00000085787	2.38902	2.0875	0.608477	4.48547	4.34289
ENSMUSG00000075602	0.648707	0.081491	1.18985	3.33599	3.8364
ENSMUSG00000064345	30.8937	9.05423	30.2792	39.7264	48.2893
ENSMUSG00000073412	5.73834	5.27372	3.28828	7.14809	10.6479
ENSMUSG00000019461	0.94867	1.08232	0.59491	1.25053	0.898936
ENSMUSG00000018924	0.621421	0.340687	2.79328	2.72678	2.21509
ENSMUSG00000024132	0.847905	0.203069	1.44611	1.37622	1.66772
ENSMUSG00000031387	0.227394	0.294263	0.0544006	0.41944	0.419699
ENSMUSG00000064193	3.78386	4.93608	3.18992	8.3299	7.43347
ENSMUSG00000022999	4.00396	5.57176	4.27641	7.92024	5.25092
ENSMUSG00000029190	1.22636	0.343005	1.97198	0.954397	2.78583
ENSMUSG00000056770	5.70088	1.15004	4.97774	4.60705	6.58948
ENSMUSG00000029569	0.579768	0.0592318	0.698125	1.39986	0.806522
ENSMUSG00000040447	0.703091	0.201432	1.62173	1.20654	1.36366
ENSMUSG00000039474	0	0.0171647	0.38396	0.091966	0.177071
ENSMUSG00000074513	0.112349	0.175806	0.0361152	0.158849	0.17726
ENSMUSG00000038451	0.515293	0.864075	0.441491	2.14667	0.766238
ENSMUSG00000045216	2.31619	1.37248	5.27245	3.50512	4.95319
ENSMUSG00000032997	1.50923	1.40222	0.920472	1.49659	1.79349
ENSMUSG00000024507	1.41479	0.229303	1.69522	2.35689	2.01416
ENSMUSG00000068014	1.04094	0	1.32669	0.845724	0.262611
ENSMUSG00000027217	0.0472922	0.235884	0.0509963	0.508539	0.242751
ENSMUSG00000031216	0.0188152	0.251458	0.0413472	0.149704	0.0597152
ENSMUSG00000023926	0.546363	0.161243	0.893024	0.714835	0.43269
ENSMUSG00000096768	0.709146	2.25627	1.4036	3.05893	2.57455
ENSMUSG00000029408	0.822492	1.21054	0.528705	0.831018	1.17986
ENSMUSG00000030148	0.268385	0.285713	0.044692	0.458284	0.291281
ENSMUSG00000063628	2.5942	3.91736	2.03828	5.13056	5.23355
ENSMUSG00000030505	0.470885	0.036284	0.759299	1.24683	1.33609
ENSMUSG00000036323	5.12411	1.06095	4.52144	6.76758	6.08295
ENSMUSG00000025413	0.557917	0.468286	0.156355	1.34865	0.681149
ENSMUSG00000072978	0	0.484271	0.0375628	0	0
ENSMUSG00000026455	0.426648	0.132604	0.852092	0.588133	0.38003
ENSMUSG00000021737	0.846232	0.17852	2.0709	2.21271	2.28946
ENSMUSG00000040242	19.17	3.30343	12.0775	11.283	13.8081
ENSMUSG00000091337	0.395284	0.0386465	0.561063	0.46186	0.618466
ENSMUSG00000021809	0.189868	0.338885	0.150898	0.241794	0.293103
ENSMUSG00000054723	0.626084	0.503752	0.347151	0.794731	0.595263
ENSMUSG00000101841	9.31733	12.9474	10.6791	15.8595	14.0081
ENSMUSG00000053199	0	0.0657803	0	0	0
ENSMUSG00000063904	1.12106	1.36766	1.04228	2.34772	1.76321
ENSMUSG00000093904	1.00395	0.169602	1.00993	2.00306	1.47696
ENSMUSG00000043518	0.0146819	0	0.272333	0.0848127	0.0378112
ENSMUSG00000048696	0.0834949	0.0546348	0.625302	0.58924	0.687138
ENSMUSG00000000686	0	0.286161	0.0405202	0.546556	0.300788
ENSMUSG00000115810	0.0401501	0.324248	0.0261088	0.054706	0.0626451
ENSMUSG00000024695	1.84301	0.517543	2.15707	2.33558	2.71265
ENSMUSG00000072940	67.6364	79.3897	54.0056	106.649	78.3535
ENSMUSG00000041895	4.43128	0.756333	3.82362	4.44113	3.61293
ENSMUSG00000115026	0.789021	1.44266	0.635051	2.20842	1.00053
ENSMUSG00000027080	0.474755	0.0313899	0.581608	0.351768	0.756524
ENSMUSG00000003423	4.13412	3.90709	3.3741	4.38672	4.43175
ENSMUSG00000031371	0.358008	0.553826	0.204723	0.942941	0.685159
ENSMUSG00000051483	4.40917	0.715438	3.32675	3.30125	3.31323
ENSMUSG00000069919	1.09044e+06	1.20117e+06	1.02208e+06	941999	1.05294e+06
ENSMUSG00000028484	0.934396	0.157407	1.29325	1.77748	1.78876
ENSMUSG00000000579	0.94015	0.254408	1.54738	1.89133	1.41768
ENSMUSG00000024146	18.6378	4.16482	17.2746	14.7688	15.9686
ENSMUSG00000063556	8.24926	1.04196	6.00845	4.75228	5.63127
ENSMUSG00000017858	1.15988	0.148333	1.10437	1.06019	1.45119
ENSMUSG00000038545	0.102919	0.340701	0.19451	0.210138	0.275483
ENSMUSG00000034248	117.783	145.238	135.149	159.407	187.17
ENSMUSG00000020515	1.78948	0.774904	3.48337	3.47974	4.08932
ENSMUSG00000043924	0.279198	0.524154	0.260684	0.0174946	0.518328
Novel00016	0.750549	0.466695	0.231073	0.413294	1.31602
ENSMUSG00000081049	20.0734	2.79063	15.0181	10.7163	31.6741
ENSMUSG00000035232	1.37104	0.381979	2.17435	2.04937	2.11174
ENSMUSG00000058230	0.028485	0.00829834	0.128145	0.105548	0.0949046
ENSMUSG00000022558	1.13826	2.3965	1.67118	3.94415	3.54405
ENSMUSG00000098134	0.204965	0.240736	0.0842243	0.253181	0.541142
ENSMUSG00000025280	0.182929	0.055172	0.461568	0.587195	0.762085
ENSMUSG00000096606	0	0.119962	0.00550639	0.0506239	0.0381143
ENSMUSG00000028010	2.11438	1.93433	0.786268	2.04054	2.59689
ENSMUSG00000078126	23.7072	4.0621	17.5549	12.2403	16.3461
ENSMUSG00000042608	4.38248	2.08441	8.18691	11.1265	7.91245
ENSMUSG00000032306	0.38706	0	0.663679	0.453543	0.210048
ENSMUSG00000071064	0.0474034	0.222698	0.0501553	0.198747	0.232424
ENSMUSG00000020155	0	0.0662903	0.0119115	0.0104295	0.00458051
ENSMUSG00000026848	0.875875	0.807376	0.715705	1.71023	1.48293
ENSMUSG00000002043	9.08639	8.57959	7.0791	13.7729	8.98722
ENSMUSG00000022571	0.617709	1.23398	0.864229	1.0145	1.21905
ENSMUSG00000025792	0.723161	0.938466	0.694317	2.30528	1.95415
ENSMUSG00000027475	0.163232	0.0413992	0.296816	0.480774	0.349542
ENSMUSG00000035472	0.316995	0.0880282	0.647191	0.802917	0.269077
ENSMUSG00000037138	1.09153	0.672656	2.52405	3.86351	2.85628
ENSMUSG00000003316	1.1045	0.532921	1.95226	2.82113	2.4163
ENSMUSG00000064341	62.4235	15.567	60.7187	57.9966	90.0497
ENSMUSG00000045211	1.01191	0.296815	1.37986	1.74442	1.03803
ENSMUSG00000060743	72.3471	25.7888	90.002	70.5242	83.0652
ENSMUSG00000017778	12.3328	1.48584	6.81437	6.91476	7.55159
ENSMUSG00000052336	0.220966	0.0171932	0.367832	0.63358	0.41553
ENSMUSG00000030751	3.33078	0.745048	3.09439	3.35537	4.39428
ENSMUSG00000044475	1.94988	2.50397	2.27896	2.97683	2.39156
ENSMUSG00000085399	0.0163506	0.117104	0	0.0334175	0.126938
ENSMUSG00000035203	120.288	196.387	175.34	266.443	122.564
ENSMUSG00000059355	0.94447	1.325	0.774232	2.1579	2.06799
ENSMUSG00000091478	4.71968	4.22845	3.08725	7.90069	4.50323
ENSMUSG00000042675	280.308	318.222	357.515	776.531	341.478
ENSMUSG00000041571	145.221	148.671	138.019	262.846	138.204
ENSMUSG00000021686	2.07311	0.882435	3.52777	5.19131	4.3859
ENSMUSG00000031170	23.7839	31.4073	26.9206	35.5272	21.9282
ENSMUSG00000035236	0.1753	0.0918202	0.00936975	0.159799	0.0890701
ENSMUSG00000029234	0.789167	0.156038	1.48653	2.28494	2.77468
ENSMUSG00000096054	0.428755	0.105358	0.566974	0.599296	0.588757
ENSMUSG00000025371	1.19083	0.378371	2.05869	2.20894	2.1207
ENSMUSG00000062382	694.318	666.474	593.049	1024.91	913.209
ENSMUSG00000035944	0.250862	0.262035	0.12351	0.766587	0.736309
ENSMUSG00000078783	0.485091	0.478982	0.0538521	0.0678906	0.307867
ENSMUSG00000032220	0.706987	0.219315	1.22949	2.91246	1.87767
ENSMUSG00000020230	0.693866	1.20198	1.16943	0.599269	1.13802
ENSMUSG00000020376	0.941084	0.606591	2.96652	4.5709	4.59152
ENSMUSG00000033099	0.653631	0.233457	1.64095	1.92381	2.05248
ENSMUSG00000067367	0.477709	0.0520203	0.885667	0.725634	1.00863
ENSMUSG00000022604	0.354884	0.268836	0.155417	0.327845	0.324263
ENSMUSG00000022555	1.59795	1.58166	1.1561	3.40202	2.72201
ENSMUSG00000029575	0.0162882	0.256217	0.0227694	0.390712	0.556185
ENSMUSG00000030888	0.389759	0.52627	0.335613	1.14189	0.735891
ENSMUSG00000039050	0.592725	0.339419	1.75257	2.97537	2.43603
ENSMUSG00000039270	0.0739716	0.162234	0.0991918	0.143156	0.127692
ENSMUSG00000027641	0.378416	0.0163927	0.244716	0.422401	0.463876
ENSMUSG00000035208	0.795745	0.108415	0.536008	0.549614	0.683923
ENSMUSG00000021748	2.12757	0.421668	2.65292	1.87604	3.90204
ENSMUSG00000034501	0.0596835	0.0659094	0.0125911	0.118748	0.107081
ENSMUSG00000082454	0.31277	0.390131	0.143586	0.391471	0.739458
ENSMUSG00000039105	16.2825	5.1178	17.9668	19.1784	21.1187
ENSMUSG00000031843	0.109115	0.318471	0.0457964	0.192206	0.492168
ENSMUSG00000014245	0.159611	0	0.327283	0.12759	0.225302
ENSMUSG00000058542	79.4016	81.5109	76.8354	126.335	117.266
ENSMUSG00000006021	0.680081	0.678819	0.228302	1.83378	1.66438
ENSMUSG00000041028	186.612	50.689	184.859	173.75	191.178
ENSMUSG00000033697	0.248276	0.245491	1.42016	1.46734	0.972236
ENSMUSG00000053310	820.146	1031.61	962.277	1203.57	968.291
ENSMUSG00000028136	0.433411	0.206325	1.27822	1.25321	1.53119
ENSMUSG00000018809	0.426127	0.390605	0.168064	0.259271	0.557023
ENSMUSG00000024844	5.13858	5.87396	4.65551	9.17715	10.8833
ENSMUSG00000038705	0.743386	0.220347	1.29191	1.99828	2.26979
ENSMUSG00000060002	0.0152761	0.196627	0.017722	0.0616079	0.0897877
ENSMUSG00000033938	2.70719	2.05255	2.02434	3.32399	2.56896
ENSMUSG00000038473	0	0	0.341896	0.396623	0.361962
ENSMUSG00000032688	0.694967	0.480445	0.353649	1.2334	0.970704
ENSMUSG00000042249	0.118259	0.0889156	0.60119	0.594959	0.677235
ENSMUSG00000029162	2.93098	2.29214	1.81918	5.73732	3.42302
ENSMUSG00000024269	0.0662938	0.0168484	0.195765	0.147605	0.21806
ENSMUSG00000020549	0.39649	0.700409	0.381294	0.823868	0.834202
ENSMUSG00000009418	0.0498358	0.0112322	0.192345	0.184708	0.171862
ENSMUSG00000002325	1.66862	1.01198	3.78135	4.42574	5.19383
ENSMUSG00000005397	0.0730541	0.152161	0.0733734	0.290715	0.0767086
ENSMUSG00000061482	1.12642	0.935904	0.613991	0.934788	0.959552
ENSMUSG00000113769	1.37819	1.11383	0.760643	2.12248	1.37312
ENSMUSG00000029998	0.32971	0.121694	1.2229	2.4797	0.989283
ENSMUSG00000035798	0.529016	0.265817	0.108661	0.579519	0.234104
ENSMUSG00000092981	0	3.54667	0.63191	1.50016	4.21373
ENSMUSG00000075232	0.671103	0.231499	1.19488	1.17487	1.65468
ENSMUSG00000058704	30.4179	6.67601	22.4039	24.1667	23.6655
ENSMUSG00000083179	0.132836	0.429578	0.034452	0.109622	0.642414
ENSMUSG00000097715	0.652596	0.628238	0.368364	2.07079	0.970807
ENSMUSG00000029363	0.236944	0.0135475	0.340667	0.617811	0.523144
ENSMUSG00000069273	0.448581	0.443456	0.243564	0.711465	0.107538
ENSMUSG00000034111	0.153823	0.0549422	0.353434	0.448524	0.463182
ENSMUSG00000015189	0.946789	0.0857203	0.686626	1.08614	1.025
ENSMUSG00000021493	7.61236	11.6283	10.2444	17.6637	12.9624
ENSMUSG00000032478	0	0.549258	0	0.243074	0.0938174
ENSMUSG00000030521	0.129057	0.196904	0.0236505	0.0975322	0.181683
ENSMUSG00000025169	0.0410195	0.206813	0.0825674	0.447114	0.354808
ENSMUSG00000020803	1.90608	1.96724	1.25787	1.983	1.71745
ENSMUSG00000029752	1.20503	0.090745	0.751954	3.72628	1.29194
ENSMUSG00000060636	29.0713	0.516597	2.81602	20.5279	2.45156
ENSMUSG00000060860	12.1792	17.783	19.7152	13.3572	13.3469
ENSMUSG00000052212	0.425062	0.118759	0.748761	3.20373	1.3939
ENSMUSG00000020160	0.045894	0.140874	0	0.0182579	0.0770999
ENSMUSG00000034792	0.249419	0.71265	0.632834	0.270393	0.471269
ENSMUSG00000035674	56.1244	38.8671	49.9518	42.9166	58.3277
ENSMUSG00000032308	0.790132	0.21084	1.80691	3.49888	2.81264
ENSMUSG00000013622	1.09959	1.60392	1.09503	1.34299	1.71502
ENSMUSG00000086682	0.177482	0.346979	0.219151	0.134814	0.252399
ENSMUSG00000037679	3.05696	4.30133	5.79742	4.77257	6.28206
ENSMUSG00000029819	29.3996	41.3283	36.9802	29.6592	45.0805
ENSMUSG00000010307	0.530755	0.542901	0.728648	0.289939	0.654439
ENSMUSG00000056692	22.4209	26.0489	39.7022	31.3121	34.5257
ENSMUSG00000083621	8.64024	5.4684	5.38568	5.11267	8.82776
ENSMUSG00000024966	2.31234	2.43369	5.32018	1.87062	3.62254
ENSMUSG00000038357	0.537062	0.194096	1.11793	4.66436	0.165084
ENSMUSG00000053063	0.305662	0.0117764	0.177912	1.11814	0.628429
ENSMUSG00000029376	0.269862	0.185218	0.0876158	0.0229811	0.0687294
ENSMUSG00000082908	1.86266	0.528169	3.43092	8.71995	4.7472
ENSMUSG00000017299	6.24138	6.74007	7.42568	7.89543	9.31955
ENSMUSG00000040433	0.378338	0.0102255	0.25885	0.633714	0.488484
ENSMUSG00000029776	0.507373	0.124717	0.645227	1.40376	1.13436
ENSMUSG00000024055	0.306278	0.0746237	0.633742	1.61346	0.882011
ENSMUSG00000032314	0.782167	0.0813805	1.00743	2.21846	1.61243
ENSMUSG00000028910	0.522384	0.0281963	0.539932	1.53684	0.789221
ENSMUSG00000025203	0.250181	0.0800751	0.401077	0.843505	0.720899
ENSMUSG00000014786	0	0.0789905	0.0500479	0	0.0504695
ENSMUSG00000035004	0.317498	0.111291	0.491789	1.52663	0.868388
ENSMUSG00000022099	4.22048	4.49417	6.87808	5.79166	9.45265
ENSMUSG00000046295	0.113311	0.362741	0.348964	0.109024	0.198826
ENSMUSG00000037936	1.21753	0.376666	0.943929	3.71011	1.63574
ENSMUSG00000053819	0.438143	0.0798264	0.56839	0.995404	0.8275
ENSMUSG00000035547	1.57726	2.01153	2.27264	2.10874	3.45945
ENSMUSG00000027809	0.170799	0.0710111	0.394146	1.17673	0.406679
ENSMUSG00000062232	0.178873	0.036799	0.316169	0.747514	0.461584
ENSMUSG00000059301	0.0884353	0.297105	0.242503	0.0483692	0.124091
ENSMUSG00000004043	0.637087	0.197787	1.23794	2.03737	2.11208
ENSMUSG00000002109	0.239658	0.421772	0.192292	0.0997559	0.625343
ENSMUSG00000021993	0.0343713	0.117231	0.157874	0.062443	0.417933
ENSMUSG00000026616	0.461955	0.192338	0.658724	1.84825	2.52429
ENSMUSG00000021589	0.0467365	0.238937	0.193267	0.0497482	0
ENSMUSG00000107747	0.684976	0.70674	0.793029	0.233424	1.72735
ENSMUSG00000006095	0.757215	1.62612	1.77634	1.46729	2.98072
ENSMUSG00000078923	0.445409	1.00139	0.926419	0.993056	0.887655
ENSMUSG00000037683	0.0114571	0.0937848	0	0.0234161	0.047554
ENSMUSG00000030357	3.88744	4.16129	6.58145	5.69905	6.19694
ENSMUSG00000032966	15.0996	14.2918	19.9891	20.7983	22.1875
ENSMUSG00000038354	0.416781	0.596196	0.462736	0.450258	0.602049
ENSMUSG00000052305	193874	148957	216309	151723	187096
ENSMUSG00000024544	0.141548	0.157297	0.206199	0.0701325	0.408589
ENSMUSG00000096210	0.502677	0.0941846	0.408568	1.40995	0.546843
ENSMUSG00000019370	46.3721	40.9854	50.3241	59.3534	71.8043
ENSMUSG00000033701	1.05056	1.67972	1.73693	1.88194	2.35455
ENSMUSG00000034858	0.404029	0.0316784	0.193065	0.887682	0.481327
ENSMUSG00000003378	0.150914	0.0212741	0.119213	0.547505	0.249582
ENSMUSG00000029373	280.444	188.554	317.926	261.22	361.047
ENSMUSG00000045690	17.7551	12.7252	12.6696	16.3848	16.504
ENSMUSG00000001436	0.500319	1.07605	0.605155	1.0063	0.807769
ENSMUSG00000009030	0.469971	0.023375	0.146552	0.789799	0.256567
ENSMUSG00000054312	15.5078	10.5878	15.389	13.5457	18.4212
ENSMUSG00000036299	2.73357	3.67516	4.58186	5.0623	5.33872
ENSMUSG00000044734	1.45592	0.645949	2.14513	5.89254	4.16463
ENSMUSG00000033688	3.449	1.1313	4.80847	6.81232	3.99838
ENSMUSG00000074785	0.467509	0.110746	0.535122	1.33206	1.05614
ENSMUSG00000034875	0.225689	0.353734	0.83828	0.229884	0.519641
ENSMUSG00000030327	0.277769	0.0379226	0.20879	1.12995	0.602118
ENSMUSG00000021840	0.332784	0.15127	0.652589	1.49564	1.23985
ENSMUSG00000026421	3.28671	3.94064	4.29843	5.50181	6.99776
ENSMUSG00000032470	0.783002	0.740159	1.25041	0.858342	0.998236
ENSMUSG00000067825	0.176341	0.272429	0.222027	0.0965197	0.312396
ENSMUSG00000004056	15.499	15.4463	23.2596	21.9043	25.2028
ENSMUSG00000068114	0.282917	0.0982572	0.281063	1.00365	0.678875
ENSMUSG00000035112	0.389134	0.372855	0.286633	0.173882	0.221315
ENSMUSG00000029169	1.50523	0.286715	1.19101	2.65818	2.05423
ENSMUSG00000112294	5.10096	3.46616	10.3282	4.14489	2.79219
ENSMUSG00000074884	47.7701	35.4118	47.08	48.6728	40.551
ENSMUSG00000026311	12.6015	22.6248	27.4066	26.4085	19.8526
ENSMUSG00000022967	1.23861	0.426319	1.53068	3.11927	2.49357
ENSMUSG00000024664	0.190183	0.079609	0.382264	0.689076	0.151863
ENSMUSG00000030534	0.339943	0.0719669	0.432956	1.23792	0.923427
ENSMUSG00000107369	0.0408322	0.376928	0.259701	0.0971254	0.190462
ENSMUSG00000036693	0.560585	0.0703003	0.914276	1.70603	1.46305
ENSMUSG00000052906	0.291106	0.360801	0.400497	0.298865	0.673536
ENSMUSG00000036819	0.0365208	0.00507084	0.119936	0.238297	0.169076
ENSMUSG00000028630	1.74325	1.60804	1.87285	2.3044	4.03686
ENSMUSG00000042032	7.83874	2.0236	6.22031	10.7509	7.52323
ENSMUSG00000030144	1.8334	1.82209	2.1741	1.55426	3.81965
ENSMUSG00000050213	0.510391	0.280257	1.13716	2.31314	1.65686
ENSMUSG00000051851	16.129	16.1939	23.2137	21.5561	20.7083
ENSMUSG00000080921	73.5776	50.4506	53.3551	61.4663	81.9268
ENSMUSG00000064043	0.0992974	0.020297	0.145487	0.368039	0.153435
ENSMUSG00000108414	2.05945	0.384933	1.17571	3.07143	1.77799
ENSMUSG00000042229	0.271336	0.123017	0.502546	1.31774	0.903566
ENSMUSG00000026922	1.00565	1.82346	1.48988	1.72623	1.8331
ENSMUSG00000043557	0.135121	0.249847	0.231573	0.091828	0.126994
ENSMUSG00000058392	0.245303	0.711701	0.579799	0.809583	0.795017
ENSMUSG00000097296	0.971983	1.24994	0.959529	0.908563	0.935669
ENSMUSG00000075701	0.902494	0.20471	0.696933	2.36805	1.71267
ENSMUSG00000042349	2.01695	1.74813	2.02959	2.13653	2.69317
ENSMUSG00000025651	0.685698	0.306738	2.02032	7.06317	3.91198
ENSMUSG00000020078	0.286855	0.0656555	0.217641	0.887184	0.906873
ENSMUSG00000076569	0.303595	2.08462	1.28336	0.482603	1.73847
ENSMUSG00000032094	11.7087	8.72928	12.5857	14.5736	17.0763
ENSMUSG00000018548	0.349821	0.110193	0.445626	1.20805	0.49884
ENSMUSG00000054426	3.11884	3.56583	2.99653	3.66363	3.60509
ENSMUSG00000032913	0.177987	0.0188185	0.11015	0.450931	0.433441
ENSMUSG00000023031	2.94329	3.472	2.86233	3.66359	3.68505
ENSMUSG00000044847	0.134732	0.193331	0.254961	0.186329	0.251762
ENSMUSG00000040899	0.45912	0.106751	0.468102	1.41585	1.20594
ENSMUSG00000092243	0.176651	0.214967	0.0863086	0	0.253704
ENSMUSG00000034987	0.052106	0.0112663	0.14972	0.473655	0.182003
ENSMUSG00000020015	0.633096	1.14184	1.09232	1.45374	2.35561
ENSMUSG00000018930	0.283676	0.479576	0.163633	0.0331137	0.541926
ENSMUSG00000025498	31.6311	45.4717	40.2792	52.5408	76.9653
ENSMUSG00000032244	0.0898332	0.0165002	0.176159	0.290249	0.299318
ENSMUSG00000020475	0.229142	0.534143	0.336768	0.416287	0.421178
ENSMUSG00000040818	0.0858038	0.0501668	0.211273	0.831083	0.488321
ENSMUSG00000043467	0.13115	0	0.0397931	0.174497	0.08882
ENSMUSG00000061143	0.10881	0.00838522	0.206627	0.248611	0.261098
ENSMUSG00000032840	0.142369	0.0499582	0.125484	0.415703	0.251459
ENSMUSG00000050856	22.5211	12.9702	20.9974	16.1169	22.1263
ENSMUSG00000052712	0.528696	0.185554	0.552941	1.92724	1.63319
ENSMUSG00000057234	0.0810781	0.174799	0.0802809	0	0.42948
ENSMUSG00000031227	0.0180732	0.140173	0.0872739	0.0382391	0.122037
ENSMUSG00000054469	0.218516	0.046022	0.265059	0.949619	0.345997
ENSMUSG00000022094	0.239178	0.533072	0.392246	0.525239	0.273121
ENSMUSG00000033940	12.9832	9.39743	14.5847	15.2439	16.6214
ENSMUSG00000031758	0.119751	0.172008	0.378548	0.117114	0.124269
ENSMUSG00000051149	0.189679	0.0883842	0.592727	1.11315	0.808509
ENSMUSG00000034634	1.87828	0.805548	4.02292	8.76034	3.75559
ENSMUSG00000066324	0.130056	0.0133918	0.0518366	0.191659	0.0915034
ENSMUSG00000035629	1.19695	0.598195	1.79244	3.48815	2.46033
ENSMUSG00000024885	0.748102	0.351039	0.407437	2.5639	1.23033
ENSMUSG00000052565	0.00432053	0.0288932	0.0366762	0.0123958	0.029552
ENSMUSG00000054452	81.2494	73.7677	105.965	116.195	111.556
ENSMUSG00000045752	1.8875	2.09676	1.70001	2.44923	2.14344
ENSMUSG00000032109	1.14241	1.76456	1.96683	2.13903	2.034
ENSMUSG00000039458	0.355221	0.0817343	0.414075	0.855218	0.464196
ENSMUSG00000032555	0.729065	0.179125	0.588615	1.65222	1.25928
ENSMUSG00000019969	1.63414	0.747784	2.94152	4.5753	3.66256
ENSMUSG00000047213	0.334273	0.0435237	0.202959	0.551569	0.556127
ENSMUSG00000030313	0.09889	0.0265598	0.131839	0.463062	0.420891
ENSMUSG00000110429	0.111777	0.485054	0.0726861	0	0.150696
ENSMUSG00000021906	0.206018	0.550639	0.109913	0.220555	0.406395
ENSMUSG00000033373	1.29014	1.46366	1.89022	1.40181	2.42284
ENSMUSG00000099647	0.39975	0.930316	0.631532	0.559062	0.676707
ENSMUSG00000021375	0.229142	0.0113628	0.262978	0.424328	0.290958
ENSMUSG00000059900	17.419	19.2397	21.564	26.4605	25.119
ENSMUSG00000028337	0.149037	0.142772	0.648895	2.05979	0.563784
ENSMUSG00000114422	3.50412	5.01646	4.41034	6.4942	6.34597
ENSMUSG00000019810	0.708158	0.089424	0.738735	1.38024	0.736045
ENSMUSG00000074678	0	0.632133	0	0	0
ENSMUSG00000026192	1.11426	1.24074	2.60332	1.75064	2.82705
ENSMUSG00000086199	0.199993	0.354394	0.337924	0.224294	0.277558
ENSMUSG00000020022	1.30495	0.622898	0.71114	0.33041	1.12103
ENSMUSG00000039232	8.22918	4.40562	7.57541	6.47559	5.98263
ENSMUSG00000096755	6.0374	5.03554	5.44985	5.47837	4.31573
ENSMUSG00000047344	0.0723425	0.0816557	0.0598949	0.0547608	0.0491334
ENSMUSG00000026792	0.167465	0.0199205	0.529092	1.03434	1.20579
ENSMUSG00000068686	3.83862	2.06249	3.86773	1.87072	3.45794
ENSMUSG00000021676	0.179897	0.0345308	0.148899	0.418766	0.296287
ENSMUSG00000056071	30.4583	21.1157	21.9801	97.2275	75.2718
ENSMUSG00000113061	30.977	19.3142	18.8737	27.0481	37.8938
ENSMUSG00000022913	0.285336	0.758156	0.35289	0.642352	0.867571
ENSMUSG00000079442	0.329618	0.209081	0.78333	1.50913	0.988033
ENSMUSG00000016206	0.654648	0.314262	1.48859	2.79146	2.33541
ENSMUSG00000070056	0.565256	0.367987	1.36872	2.33533	1.83302
ENSMUSG00000017861	0	0.13271	0.148505	0.0166325	0.405544
ENSMUSG00000020806	0.933603	0.856589	2.08947	4.1466	2.57005
ENSMUSG00000041231	1.52045	1.37888	3.27669	1.35216	2.74739
ENSMUSG00000026822	1.30125	1.36244	2.18576	9.09423	2.81212
ENSMUSG00000049562	0.242389	0.158183	0.400158	1.08289	0.731068
ENSMUSG00000052062	0.195689	0.264723	0.178191	0.228018	0.190348
ENSMUSG00000022686	0.472378	0.0522395	0.248835	0.719308	0.511399
ENSMUSG00000021624	0.412272	0.234686	0.768868	3.03708	1.07735
ENSMUSG00000073155	220.465	255.752	318.625	349.975	259.27
ENSMUSG00000021497	0.453188	0.0709543	0.50654	0.789822	0.85954
ENSMUSG00000022174	2.12285	1.73091	1.78127	2.62349	2.617
ENSMUSG00000028760	1.44099	0.651731	2.14422	4.1257	4.05513
ENSMUSG00000062515	0.160603	0.229392	0.111976	0.0508923	0.253224
ENSMUSG00000026458	0.309474	0.0531278	0.282932	0.786788	0.362338
ENSMUSG00000014453	1.74021	2.21738	3.36395	11.2844	6.85282
ENSMUSG00000054702	0.402477	0.0157951	0.221177	0.757616	0.384981
ENSMUSG00000068601	2.01901	2.40693	1.58057	1.97557	1.93199
ENSMUSG00000041697	426.564	537.448	723.074	788.559	461.464
ENSMUSG00000076258	35.0845	100.32	156.477	4531.83	41.7344
ENSMUSG00000036111	0.434002	0.613088	0.145922	0.271317	0
ENSMUSG00000029123	0.102047	0.272383	0.31429	0.231282	0.0530532
ENSMUSG00000018677	6031.71	8351.18	7706.09	10958.8	6126.08
ENSMUSG00000030083	120.712	223.499	181.815	391.545	120.89
ENSMUSG00000022564	269.229	356.4	413.457	787.609	272.042
ENSMUSG00000007036	12.4753	18.9428	14.8993	33.1548	14.474
ENSMUSG00000035206	7.81221	11.5883	11.1317	20.12	7.60414
ENSMUSG00000026043	0	0.325017	0.2423	0.0667079	0.0383022
ENSMUSG00000035202	1.03358	1.95922	3.32795	83.9701	1.16405
ENSMUSG00000080242	32.9241	46.2141	53.6828	90.8489	37.9236
ENSMUSG00000002820	4.28816	5.80799	4.57894	8.99239	4.36067
ENSMUSG00000040010	10.7809	16.7222	17.637	45.0087	13.7316
ENSMUSG00000050821	0.735264	1.24599	0.835815	1.19499	0.48529
ENSMUSG00000047181	24.4642	34.9316	37.2879	44.7004	32.8101
ENSMUSG00000025510	18.1306	23.529	24.8427	44.9649	19.8634
ENSMUSG00000034165	21.9445	24.2056	27.6856	38.3064	24.584
ENSMUSG00000037966	32.9444	34.5002	42.8184	50.1841	34.4783
ENSMUSG00000024014	59.2089	99.0448	110.148	175.763	85.0436
ENSMUSG00000063856	3289.45	3634.92	3663.06	6995.12	3408.5
ENSMUSG00000030688	5.26597	6.35232	6.44236	10.7498	5.44497
ENSMUSG00000114321	5.27594	6.09721	7.65593	7.23516	3.71851
ENSMUSG00000021102	805.937	997.814	1088.06	1790.09	814.687
ENSMUSG00000090733	36.478	16.8469	19.6657	31.8268	178.441
ENSMUSG00000022808	0.571563	0.116887	0.550587	1.44746	1.63514
ENSMUSG00000003346	23.3393	25.3244	24.8248	41.6036	20.7099
ENSMUSG00000050761	44.9009	55.4863	51.9498	138.594	53.8772
ENSMUSG00000020235	36.5047	69.9396	65.9574	166.35	55.8325
ENSMUSG00000042492	9.69877	15.6	20.0749	28.1714	14.7444
ENSMUSG00000066487	2.00768	2.03261	1.86838	3.36727	1.37585
ENSMUSG00000035781	14.9132	16.4102	20.3408	30.9696	18.3911
ENSMUSG00000030678	38.83	61.2195	89.4852	99.5197	66.6035
ENSMUSG00000084347	1.09324	2.27798	2.50338	3.05149	2.08005
ENSMUSG00000006575	10.7663	17.6615	19.6279	27.3643	14.3819
ENSMUSG00000081534	644.194	804.451	869.148	1172.6	821.033
ENSMUSG00000038497	0.223231	0.0378409	0.352976	0.718284	0.956736
ENSMUSG00000063897	4.27647	4.39947	3.49616	11.1148	4.68074
ENSMUSG00000068264	8.2702	10.9055	9.95778	15.4132	10.1347
ENSMUSG00000058833	41.1444	39.7753	46.1801	75.1851	38.2484
ENSMUSG00000083282	43.7047	53.3044	58.7245	141.141	43.3016
ENSMUSG00000007891	17.4926	18.5666	17.9607	29.5611	18.9649
ENSMUSG00000025875	14.1273	19.661	22.0308	35.9193	18.7618
ENSMUSG00000032370	0.312148	0.0224492	0.160334	0.41024	0.772246
ENSMUSG00000028542	1.82076	2.42264	2.72538	4.46095	1.81907
ENSMUSG00000027466	15.9834	17.2552	18.3926	37.104	19.4779
ENSMUSG00000032334	0.350281	0.586624	0.32652	0.395803	0.157941
ENSMUSG00000042744	7.1047	8.872	11.5662	19.7753	8.06429
ENSMUSG00000025142	6.3099	8.34151	9.0609	19.7573	7.42298
ENSMUSG00000041736	123.484	135.54	147.748	496.537	105.575
ENSMUSG00000030122	15.9068	25.3756	33.5372	44.0719	30.8679
ENSMUSG00000030035	54.2047	61.6269	72.3686	95.4748	54.9971
ENSMUSG00000074006	0.0250249	0.137644	0.046568	0.0711146	0.00895379
ENSMUSG00000079557	2408.23	2757.32	3172.66	4406.71	2469.2
ENSMUSG00000097489	0	0.635365	1.15145	2.51731	0.0467078
ENSMUSG00000021264	3.14763	4.37181	4.52212	8.01806	4.62528
ENSMUSG00000071074	10.0857	13.1833	13.9833	32.5707	14.4158
ENSMUSG00000015575	14.6166	15.6671	14.1982	37.6611	12.7358
ENSMUSG00000043592	0.578909	1.08161	1.41741	1.75304	0.988498
ENSMUSG00000029860	48.3366	71.433	81.4331	119.177	81.862
ENSMUSG00000027998	0.979823	0.0957944	0.986308	1.16244	1.93878
ENSMUSG00000040557	18.5521	17.7099	19.9008	29.927	18.581
ENSMUSG00000074580	0.0786034	0.480735	0.351069	0.855826	0.249258
ENSMUSG00000028344	0.188728	0	0.108806	0.205096	0.393489
ENSMUSG00000055839	348.297	479.245	591.014	695.395	465.286
ENSMUSG00000031785	7.23549	8.98937	11.7146	13.2547	9.55167
ENSMUSG00000028439	0.0409112	0.167352	0.110059	0.178961	0.0408612
ENSMUSG00000029121	0.404588	0.0171845	0.0417759	0.540488	1.12402
ENSMUSG00000030727	1.29687	0.671779	1.86995	4.96178	5.36405
ENSMUSG00000054716	3.28651	3.22849	3.20767	8.75366	2.93927
ENSMUSG00000034664	87.757	120.38	153.653	207.684	126.15
ENSMUSG00000024206	9.57119	9.73334	14.3512	19.3151	10.8463
ENSMUSG00000028756	36.5187	48.4651	55.3427	82.9153	47.4789
ENSMUSG00000019978	0.873216	0.213326	0.932183	2.44923	2.45667
ENSMUSG00000055720	20.2838	29.6483	38.815	56.2909	33.1458
ENSMUSG00000050697	0.231822	0.0615565	0.233059	0.327654	0.623256
ENSMUSG00000057177	9.0601	11.3611	11.7223	19.4983	11.5697
ENSMUSG00000021131	1.71476	0.31417	1.56894	2.51844	3.46277
ENSMUSG00000074238	0.425747	0.041863	0.361453	0.682455	0.930999
ENSMUSG00000044857	5.10995	4.66686	4.9538	9.47984	5.24645
ENSMUSG00000028207	0.0262627	0.196968	0.0850757	0.204881	0.0181022
ENSMUSG00000097042	0.166577	0.11261	0.0234277	0.0378279	0
ENSMUSG00000026926	0.647827	0.210542	1.39927	1.35341	2.29533
ENSMUSG00000018983	45.7812	87.3423	81.2302	125.611	88.4213
ENSMUSG00000004655	9.57656	10.9588	14.2761	24.1348	12.7905
ENSMUSG00000020375	0.707018	0.236688	0.456929	1.79828	2.26428
ENSMUSG00000030054	86.1483	77.0535	85.7466	156.819	84.1249
ENSMUSG00000040415	2.78846	4.05812	4.88373	6.82026	4.62931
ENSMUSG00000026457	530.9	480.219	611.145	720.913	554.837
ENSMUSG00000034059	0.323772	1.25835	0.849336	0.936667	0.565981
ENSMUSG00000025486	1.28474	1.22571	1.86654	2.71378	1.28971
ENSMUSG00000039656	14.7924	16.5974	20.0225	37.9539	18.675
ENSMUSG00000031490	10.5511	10.0106	10.7778	25.1101	12.3748
ENSMUSG00000027333	501.938	546.233	675.604	988.11	605.122
ENSMUSG00000051811	225.645	182.912	203.769	305.877	182.873
ENSMUSG00000062014	0.869944	0.109653	0.190388	0.994646	1.56591
ENSMUSG00000025161	3.77687	3.98443	3.75228	7.42967	4.54957
ENSMUSG00000015478	6.36342	5.98624	8.72573	12.1491	7.30951
ENSMUSG00000036944	0.866307	0.131917	0.672977	1.26137	1.48352
ENSMUSG00000024958	0.86165	1.68024	1.26729	3.10276	1.6264
ENSMUSG00000005699	0.635361	0.797447	0.672363	1.25131	0.57972
ENSMUSG00000094797	2.08415	0.510104	2.77875	2.12513	5.76577
ENSMUSG00000014177	0.254891	0	0.160038	0.846351	0.987119
ENSMUSG00000020241	0.00595488	0.0801471	0.012955	0.0601991	0.00555532
ENSMUSG00000031352	0.11877	0	0.0674364	0.197233	0.312975
ENSMUSG00000028833	1.23054	1.40828	1.64991	2.50015	1.75198
ENSMUSG00000050860	13.5922	22.5458	28.9688	35.055	25.2851
ENSMUSG00000064262	1.60726	0.337631	0.792007	1.76033	2.22717
ENSMUSG00000049090	0.585004	0.144984	0.712051	1.33418	1.14695
ENSMUSG00000030850	0.482598	0.05256	0.172333	0.831746	0.859939
ENSMUSG00000037622	5.67473	8.19437	12.1733	14.7077	9.07929
ENSMUSG00000008140	19.8383	20.0938	17.5232	43.4508	24.5314
ENSMUSG00000047370	15.254	22.0423	28.2004	64.323	27.0138
ENSMUSG00000036372	19.3547	17.9422	24.9766	37.8552	20.6505
ENSMUSG00000051510	5.1747	4.73706	5.93123	11.1576	5.40274
ENSMUSG00000002409	2.29911	2.32041	3.55727	3.84724	2.70189
ENSMUSG00000115456	0	0.435972	0.0947266	0.393113	0
ENSMUSG00000044709	20.8347	19.7887	26.3155	31.5229	22.1136
ENSMUSG00000037326	0.385982	0.787982	0.766673	1.19204	0.714569
ENSMUSG00000060131	0.25582	0.0517251	0.243415	0.372285	0.649422
ENSMUSG00000081239	2.2946	2.67016	2.6097	5.23999	1.94278
ENSMUSG00000103206	0.260231	0.3582	0.575092	0.297453	0.066656
ENSMUSG00000005354	51.2942	47.6124	54.3975	104.841	56.4031
ENSMUSG00000028035	0.512055	0.0880357	0.448779	0.436941	0.95483
ENSMUSG00000027510	47.2337	75.8142	92.1418	171.42	83.1388
ENSMUSG00000079507	1.65886	1.89133	2.52639	4.05093	1.88805
ENSMUSG00000051255	1.36589	0.222243	1.13287	0.962765	2.42482
ENSMUSG00000085704	0.354242	0.0166073	0.286878	0.402158	0.746992
ENSMUSG00000068874	3.91481	4.82826	6.18018	8.95065	4.60916
ENSMUSG00000025572	11.6826	12.6286	16.9202	32.9876	16.808
ENSMUSG00000034932	2.46956	2.14556	1.83535	4.71332	2.33898
ENSMUSG00000022550	2.19073	1.96158	1.70383	2.96661	2.21838
ENSMUSG00000054364	1.94861	2.38104	2.00874	4.54293	3.08652
ENSMUSG00000054622	0	0.170905	0.0539103	0.626334	0
ENSMUSG00000021880	0.85272	0.262695	0.855453	2.78516	2.81936
ENSMUSG00000010608	1.18426	0.25827	0.532112	1.02839	2.22006
ENSMUSG00000032741	4.35304	6.95051	8.59555	13.0897	7.96472
ENSMUSG00000017837	7.96222	7.32817	8.04909	17.1387	8.81553
ENSMUSG00000021537	0.62166	0	0.0521236	0.640339	1.01922
ENSMUSG00000024369	0.548479	0.185153	0.824356	1.41617	2.23846
ENSMUSG00000095788	0.200706	0.0153007	0.171475	0.502158	0.713401
ENSMUSG00000027848	0.00994688	0.132235	0.0154697	0.0155567	0.00927947
ENSMUSG00000035845	0.373622	0.363465	0.237133	0.526745	0.264199
ENSMUSG00000027602	3.73704	5.54839	7.86494	15.8575	5.52994
ENSMUSG00000047953	4.84534	7.26156	9.52478	9.00098	6.90236
ENSMUSG00000016619	0.456797	0.166708	0.619029	0.908037	1.18259
ENSMUSG00000000743	10.0662	9.93784	9.32516	16.039	11.5076
ENSMUSG00000022354	8.09298	6.17409	9.06194	10.6217	6.59115
ENSMUSG00000091811	0.89826	1.53582	3.29341	2.36439	1.7725
ENSMUSG00000029254	0.339094	0.0376614	0.31106	0.61319	0.783779
ENSMUSG00000037166	0.446456	0.762038	0.317927	1.23919	0.322173
ENSMUSG00000045094	0.12733	0.0128688	0.271685	0.237412	0.446225
ENSMUSG00000082762	0.539809	0.500548	0.611378	0.797321	0.281678
ENSMUSG00000033307	15.5574	14.5685	17.7013	31.4992	19.7179
ENSMUSG00000026815	0.725514	1.24258	1.70355	1.75694	1.07364
ENSMUSG00000020923	3.59618	5.60317	5.9687	11.8194	7.76209
ENSMUSG00000023993	25.5846	25.7936	34.5762	52.6353	33.2861
ENSMUSG00000068328	28.8024	26.8537	34.6894	55.0447	37.5126
ENSMUSG00000101599	0.0242414	0.0219208	0.00765767	0.0252082	0.00514953
ENSMUSG00000028763	0.0110307	0.0589575	0.0552215	0.0272229	0.01681
ENSMUSG00000005540	3.90494	2.86179	9.30581	18.2618	17.4807
ENSMUSG00000028232	0.1448	0	0.182049	0.351542	0.741381
ENSMUSG00000069188	6.40999	6.7012	5.52575	8.1269	6.28137
ENSMUSG00000038332	1.51874	0.813275	1.47982	3.38053	4.59668
ENSMUSG00000027175	0.0854553	0.281031	0.138922	0.614875	0.0768943
ENSMUSG00000009575	0.3656	0.0633538	0.271689	0.290443	0.6642
ENSMUSG00000074604	0.453778	0.0333323	0.646561	1.04976	1.56304
ENSMUSG00000062822	1.02009	0.221004	1.02204	1.59976	2.03955
ENSMUSG00000002396	1.11186	1.18143	1.22477	2.40777	1.42858
ENSMUSG00000047921	1.5111	2.27551	2.82716	4.06001	2.83494
ENSMUSG00000027566	3.6011	1.24522	4.0231	6.04393	8.23673
ENSMUSG00000059669	0.166041	0.0137443	0.123095	0.202094	0.573429
ENSMUSG00000040139	0.0131799	0	0.0406509	0.277243	0.279815
ENSMUSG00000055681	11.6391	11.1108	14.2516	22.7213	13.4653
ENSMUSG00000030045	0.0938924	0.0101507	0.0790925	0.227822	0.41034
ENSMUSG00000024583	1.18773	0.251358	1.29527	1.71703	2.17808
ENSMUSG00000034201	21.3542	23.4214	36.7805	45.1076	27.6472
ENSMUSG00000016087	1.47068	0.567263	1.72533	3.48282	3.40307
ENSMUSG00000022014	1.1889	0.258513	0.95946	1.53069	2.2602
ENSMUSG00000036599	3.0612	4.81798	7.42795	9.72565	6.47935
ENSMUSG00000058799	1.92226	0.564409	1.09505	2.36478	3.33375
ENSMUSG00000026547	79.2005	66.8499	93.2352	93.939	90.2826
ENSMUSG00000106106	15.5434	16.6141	30.199	299.578	15.8423
ENSMUSG00000015290	15.1247	16.6964	23.0702	30.3776	18.3393
ENSMUSG00000001930	9.28172	15.1704	23.7306	24.5782	15.8465
ENSMUSG00000005882	0.388052	0.0339213	0.724014	1.0795	0.821164
ENSMUSG00000022551	5.32461	4.96792	4.85008	9.55138	5.80046
ENSMUSG00000015750	2.68176	2.25773	2.51228	4.24391	3.01737
ENSMUSG00000024121	1.16703	1.94269	2.31898	4.24572	1.9196
ENSMUSG00000038533	0.0853852	0.0253791	0.245311	0.385453	0.45757
ENSMUSG00000002968	5.53002	6.05547	8.4166	13.7972	7.51465
ENSMUSG00000019194	0.100722	0.503302	0.574123	0.393244	0.272359
ENSMUSG00000031375	0.0877699	0.262403	0.191102	0.068746	0.0816032
ENSMUSG00000035778	0.175999	0.0992409	0.608276	1.16622	1.16707
ENSMUSG00000018585	32.8475	40.587	45.5976	61.5421	51.1412
ENSMUSG00000021824	5.38779	0.80721	2.44422	2.64401	4.84516
ENSMUSG00000049044	0.242966	0.0389188	0.310633	0.394558	0.868501
ENSMUSG00000026496	4.60772	2.3837	7.96935	15.78	14.5763
ENSMUSG00000036002	23.5903	34.8813	44.4274	46.5378	37.2798
ENSMUSG00000038150	7.92659	7.37329	9.53019	11.8526	8.54432
ENSMUSG00000079435	50.8787	10.6162	27.5781	28.0864	49.0486
ENSMUSG00000071649	6.77188	6.83689	6.92252	15.2565	8.08736
ENSMUSG00000020743	2.20644	1.85217	4.66048	9.2047	9.94302
ENSMUSG00000030214	1.45909	0.765915	2.50248	4.76341	5.264
ENSMUSG00000006418	14.9624	16.5823	20.8628	28.3713	19.5636
ENSMUSG00000026411	4.29334	3.88815	3.38492	6.88224	4.29753
ENSMUSG00000024392	17.0638	25.6517	35.74	40.6016	34.4706
ENSMUSG00000027514	0.95253	0.321523	1.17817	1.66588	2.25446
ENSMUSG00000028843	57.4107	59.479	74.5647	105.305	80.4087
ENSMUSG00000021546	7.30315	3.48865	7.74843	13.7789	17.2346
ENSMUSG00000025499	4.21256	4.4787	6.43094	8.12947	4.91111
ENSMUSG00000057561	0.268071	0.094438	0.438381	0.434986	0.856158
ENSMUSG00000026663	0.306129	0.0474173	0.309124	0.642296	0.513997
ENSMUSG00000008859	0.703113	0.0887615	0.478565	0.909213	1.17777
ENSMUSG00000052889	1.67538	0.71739	2.50595	4.66581	4.55268
ENSMUSG00000040714	0.280268	0.315069	0.0974909	0.632073	0.165298
ENSMUSG00000036550	1.10701	0.714355	2.07816	3.42366	3.83491
ENSMUSG00000048100	0.199099	0.0334213	0.24694	0.50457	0.820941
ENSMUSG00000001767	0.862743	0.102073	0.355714	0.999626	1.18843
ENSMUSG00000073647	0.384959	0.0574401	0.277443	0.899459	1.22787
ENSMUSG00000019842	1.47585	0.209625	1.5504	2.40285	3.09226
ENSMUSG00000068015	0.390109	0.171417	0.406857	1.00739	1.22517
ENSMUSG00000039210	0.0853757	0.0281763	0.12335	0.264013	0.435367
ENSMUSG00000042203	0.426203	0.645778	0.600408	1.13824	0.760901
ENSMUSG00000013858	8.47724	8.57474	10.3454	29.8088	11.8811
ENSMUSG00000056290	5.96789	1.4716	2.40896	4.92802	7.98004
ENSMUSG00000044827	0.682992	0.359114	0.856032	1.81766	2.19518
ENSMUSG00000045374	1.92258	2.40192	3.02335	5.42108	3.11235
ENSMUSG00000030120	13.5288	17.2849	22.8168	31.7176	22.6764
ENSMUSG00000024959	2.10271	2.17032	2.17164	3.11174	1.68957
ENSMUSG00000049672	0.207764	0.0293144	0.277265	0.314618	0.408795
ENSMUSG00000032673	0.0421549	0.0146328	0.0137062	0.180911	0.515343
ENSMUSG00000028034	1.24283	0.248031	1.1647	1.18393	1.60862
ENSMUSG00000040548	0.450402	0.0731715	0.412828	0.742325	0.718829
ENSMUSG00000033684	2.85555	2.94708	4.60745	7.35715	4.12778
ENSMUSG00000086158	0	0.18582	0.139036	0.0165569	0
ENSMUSG00000041538	2.21176	1.41981	2.74347	7.60627	7.76915
ENSMUSG00000063802	6.19317	4.97061	5.59717	10.6036	6.52511
ENSMUSG00000021756	1.15296	0.541639	1.93834	2.26025	3.17729
ENSMUSG00000027282	0.81972	0.0552663	0.494257	0.866656	0.838695
ENSMUSG00000028393	13.6368	14.2506	16.2119	40.6392	16.8733
ENSMUSG00000002020	0.128577	0.251699	0.234236	0.234017	0.197155
ENSMUSG00000029110	0.965719	0.53247	1.41441	3.1432	3.45409
ENSMUSG00000094320	2.32145	2.52974	4.55225	7.74559	1.69565
ENSMUSG00000020440	37.8366	35.8884	50.299	89.1587	44.5921
ENSMUSG00000029446	0.301596	0.0642746	0.734414	0.288713	1.06628
ENSMUSG00000029265	1.34657	0.293217	0.778116	1.70686	2.0197
ENSMUSG00000035495	0.266525	0.0493589	0.554618	0.63459	0.877428
ENSMUSG00000044453	0.083398	0.00996834	0.0473984	0.19394	0.258236
ENSMUSG00000055652	1.67376	3.02314	3.46185	5.72794	3.24623
ENSMUSG00000018209	4.69197	2.16054	5.95184	11.2833	10.7048
ENSMUSG00000022124	3.75121	3.54782	3.66094	7.3559	4.24097
ENSMUSG00000020490	0.938966	0.684191	1.02328	1.93933	0.722122
ENSMUSG00000006299	5.74043	5.20874	5.17096	10.9625	7.15572
ENSMUSG00000067818	103.995	110.856	143.665	195.218	144.581
ENSMUSG00000041827	0.82105	1.8687	1.16876	3.81059	1.86714
ENSMUSG00000029501	0.350118	0.117241	0.464631	1.08115	0.872041
ENSMUSG00000023066	0.0353108	0.00286309	0.035426	0.0853082	0.137509
ENSMUSG00000098506	0	0.138399	0.00576587	0.023711	0
ENSMUSG00000020396	0.127197	0.070001	0.118239	0.12154	0.0250643
ENSMUSG00000024213	15.2038	12.668	20.1824	24.9728	18.9335
ENSMUSG00000093639	0.0418798	0.371484	0.156617	0.14419	0.138777
ENSMUSG00000017421	1.55191	0.400639	1.20761	2.09699	2.21635
ENSMUSG00000022438	50.0848	58.7336	89.864	93.4984	69.3291
ENSMUSG00000053768	4.73993	0.833913	3.46885	3.357	5.7011
ENSMUSG00000034833	0.49957	0.0823563	0.477743	0.569073	1.10125
ENSMUSG00000026409	0	0.064237	0.0270684	0.228994	0
ENSMUSG00000020321	4.3271	1.19921	3.28133	6.17825	7.79993
ENSMUSG00000029716	0.128588	0.100796	0.0224693	0.125693	0.0264971
ENSMUSG00000029004	1.10591	0.430098	1.53487	2.17601	2.40631
ENSMUSG00000026280	3.435	5.16267	8.02708	8.26212	6.75101
ENSMUSG00000019861	0.253947	0.29092	0.242428	0.376932	0.296837
ENSMUSG00000070003	18.1382	13.8446	16.8192	23.9166	20.9184
ENSMUSG00000029502	0.325404	0.0665305	0.412677	0.544041	0.672785
ENSMUSG00000049339	6.23368	7.58007	8.55537	15.7402	10.3352
ENSMUSG00000058709	5.53239	5.54598	5.43615	12.7695	7.16689
ENSMUSG00000024799	0.355865	0.475476	0.185863	0.462906	0.269015
ENSMUSG00000094248	0.312277	0.758297	0.277843	0.642069	0.29513
ENSMUSG00000039531	0.108739	0	0.0393874	0.112195	0.279082
ENSMUSG00000049307	0.133863	0.016041	0.144369	0.412353	0.315158
ENSMUSG00000029782	0.205945	0.0521021	0.308384	0.582355	0.782469
ENSMUSG00000029359	1.77865	2.49971	2.86035	2.80938	2.48928
ENSMUSG00000050628	17.1076	18.6919	26.6176	55.9349	27.757
ENSMUSG00000033228	1.10422	0.368129	1.05174	1.63093	2.0263
ENSMUSG00000024143	0.339329	0.0360723	0.177036	0.612117	0.513903
ENSMUSG00000033629	0.397017	0.0661007	0.476644	0.838298	0.830226
ENSMUSG00000020484	1.9798	1.08485	3.23552	5.03734	5.45426
ENSMUSG00000031007	0.719803	0.158577	0.562249	1.18235	1.30772
ENSMUSG00000026203	61.7446	75.2426	89.6219	135.026	102.079
ENSMUSG00000037071	1.4567	0.926683	2.6571	5.25429	4.38828
ENSMUSG00000019087	8.21646	11.9762	16.9972	25.2757	16.8993
ENSMUSG00000110275	35.0289	26.7235	26.6723	37.2494	34.0889
ENSMUSG00000054342	3.36367	4.71597	4.83553	7.77847	6.5733
ENSMUSG00000040990	2.82108	0.987742	2.50812	4.93318	4.8649
ENSMUSG00000037580	4.67752	3.80733	5.11747	7.33904	4.32092
ENSMUSG00000058558	53.6804	12.9799	33.4791	49.6596	57.1272
ENSMUSG00000034908	8.08105	10.9093	12.3722	18.3576	14.2009
ENSMUSG00000034252	1.13352	0.274816	0.734401	1.84586	1.90224
ENSMUSG00000027667	0.197415	0.0856582	0.637217	0.493555	1.01718
ENSMUSG00000028483	0.130998	0	0.160483	0.266731	0.369863
ENSMUSG00000045287	0.0744548	0.0126361	0.17913	0.312475	0.294618
ENSMUSG00000039221	1.91157	0.471413	1.03351	2.07129	3.27109
ENSMUSG00000006471	0.37561	0.329616	0.316101	0.436675	0.230573
ENSMUSG00000021147	0.485118	0.0640435	0.457939	1.32784	0.972646
ENSMUSG00000038766	0.728528	0.243296	0.703203	0.979852	1.46331
ENSMUSG00000028901	0.197843	0.105527	0.316161	0.433201	0.829428
ENSMUSG00000016831	1.10168	0.348754	1.19537	2.1605	2.10127
ENSMUSG00000027835	0.839158	0.100369	0.375636	1.45096	1.34656
ENSMUSG00000079884	0.956024	0.147491	0.797799	2.09675	1.84891
ENSMUSG00000028403	0.166325	0.0144337	0.0454897	0.021246	0.276609
ENSMUSG00000048644	3.97382	3.10758	3.93446	3.57999	3.26242
ENSMUSG00000075703	0.173942	0.00855981	0.141875	0.170813	0.318843
ENSMUSG00000096594	0.838657	2.31583	2.45551	3.13453	0.938174
ENSMUSG00000019872	3.28268	0.906481	2.55542	3.76158	4.85996
ENSMUSG00000025184	0.268311	0.0108776	0.0651534	0.540706	0.389565
ENSMUSG00000049800	0.52258	0.189921	0.693491	0.856334	1.24022
ENSMUSG00000024581	0.332434	0.273916	0.742138	0.999288	2.16269
ENSMUSG00000002059	0	0.122707	0	0.0210927	0
ENSMUSG00000020937	0	0.0899534	0	0.0526385	0
ENSMUSG00000086340	0	0.240122	0	0.0825516	0
ENSMUSG00000009585	0.795488	0.648082	0.627252	3.49342	4.67886
ENSMUSG00000033885	1.73869	0.85145	2.07694	4.41466	4.85779
ENSMUSG00000037849	0.0184579	0	0.105105	0.53769	0.368805
ENSMUSG00000040102	0.384284	0.104486	0.565393	1.22091	1.18243
ENSMUSG00000007950	4.73656	3.4958	3.44945	5.8071	5.01662
ENSMUSG00000040249	1.20212	2.55678	3.42759	5.11207	3.0452
ENSMUSG00000082895	0.74998	0.504355	0.478219	0.651781	0.38713
ENSMUSG00000019857	0.738884	0.0199702	0.150692	0.103188	0.69163
ENSMUSG00000025857	0.27302	0.142723	0.604773	0.790247	1.19722
ENSMUSG00000053907	0.350924	0.147264	0.757144	0.879282	1.30089
ENSMUSG00000039536	0.78532	0.228036	0.913188	1.9828	1.83415
ENSMUSG00000023328	0.85779	0.86584	1.2485	2.44292	0.745617
ENSMUSG00000030793	0.227095	0.311907	0.239011	0.396673	0.326739
ENSMUSG00000034872	0.018222	0.0666705	0.0378081	0.029043	0
ENSMUSG00000018286	8.10857	6.05755	7.51061	10.7443	8.2445
ENSMUSG00000025047	0.409362	0.129573	0.492525	0.863049	0.731729
ENSMUSG00000024534	0	0.0453299	0.0382243	0	0
ENSMUSG00000035620	0.143988	0.0248789	0.171747	0.117148	0.403554
ENSMUSG00000049577	19.4773	26.1467	41.7321	53.2936	34.3377
ENSMUSG00000043091	9.3671	10.5712	13.513	23.4839	12.2398
ENSMUSG00000004591	4.62208	0.583461	2.62207	3.47342	3.82879
ENSMUSG00000028776	3.92972	4.52678	8.29404	17.246	5.78831
ENSMUSG00000054520	0.517227	0.567913	1.51139	3.35169	3.51199
ENSMUSG00000085829	0.847743	0.0724514	0.857049	0.64101	1.28095
ENSMUSG00000028567	0.553111	0.0477816	0.698189	1.49672	1.12873
ENSMUSG00000074746	0.236808	0.067839	0.221235	0.363209	0.456161
ENSMUSG00000027893	0.734507	0.170373	1.12911	1.33512	1.48963
ENSMUSG00000027215	67.4141	74.5896	87.7068	115.464	101.379
ENSMUSG00000109933	1.82559	1.22219	0.842196	7.84072	7.7146
ENSMUSG00000021831	0.687711	0.0547463	0.263859	0.488672	0.976323
ENSMUSG00000038803	81.9257	56.8747	90.6254	99.2834	83.0583
ENSMUSG00000066867	0.790876	0.17158	1.12385	1.63621	1.36281
ENSMUSG00000066150	0.20376	0.0392367	0.242107	0.246498	0.375956
ENSMUSG00000091650	0.141696	0.0196742	0.0657531	0.0772263	0.634497
ENSMUSG00000064357	3.25039	0.294332	1.54482	1.47895	2.35919
ENSMUSG00000037280	0.917434	0.578044	1.50007	1.78689	3.06509
ENSMUSG00000038725	0.0230909	0	0.019042	0.00224731	0.0880251
ENSMUSG00000028664	0.155578	0.403962	0.38201	0.399105	0.263313
ENSMUSG00000030168	1.34684	0.58979	1.83562	2.65201	3.14899
ENSMUSG00000029605	1.15609	1.43429	1.34854	2.18179	1.48896
ENSMUSG00000066894	0.0891565	0.156341	0.134984	0.219636	0.12847
ENSMUSG00000030264	0.730976	0.231324	0.444674	1.04142	1.98621
ENSMUSG00000021891	0.140393	0	0.235904	0.476949	0.539671
ENSMUSG00000052013	0.806461	0.173235	0.324753	1.25737	1.05862
ENSMUSG00000052419	0.219642	0.0259988	0.261051	0.388277	0.581441
ENSMUSG00000066151	0.726686	0.396982	1.02827	1.9988	2.26781
ENSMUSG00000002083	3.41869	5.95123	7.87709	10.8481	8.72388
ENSMUSG00000046138	0.0453018	0	0.0975515	0.106927	0.131404
ENSMUSG00000028555	1.74829	0.313147	1.33516	2.51929	3.84195
ENSMUSG00000020190	22.8163	26.7678	35.153	52.0661	36.2033
ENSMUSG00000024965	12.044	16.0005	19.075	29.6801	23.581
ENSMUSG00000070034	1.10129	0.578733	1.34141	3.88993	3.54038
ENSMUSG00000030538	5.79961	5.05629	5.80734	12.0897	6.23758
ENSMUSG00000030695	23.3982	23.6207	30.4782	47.2554	36.2815
ENSMUSG00000028716	12.5459	9.0945	15.326	20.344	12.004
ENSMUSG00000059820	0.292784	0.00911472	0.110394	0.116898	0.350697
ENSMUSG00000033326	1.05305	0.564225	2.37924	3.20092	3.04351
ENSMUSG00000010048	22.445	32.3148	48.2653	46.8714	37.3686
ENSMUSG00000022961	1.36276	0.701373	2.28778	3.40911	3.84685
ENSMUSG00000054611	1.22148	0.622069	2.90619	4.04716	3.76811
ENSMUSG00000026767	0.495141	0.0180919	0.246747	0.426093	0.576371
ENSMUSG00000053198	0.0201887	0.0791162	0.0305222	0.0193075	0.00927704
ENSMUSG00000026377	0.829663	0.850213	0.757225	1.35104	0.713896
ENSMUSG00000034575	0.103391	0.0328688	0.25939	0.558608	0.395878
ENSMUSG00000019809	0	0	0.0512065	0.469542	0.37666
ENSMUSG00000039997	1.50765	0.343261	1.11883	1.5001	1.83015
ENSMUSG00000015950	2.40971	1.74907	4.63416	10.0452	8.5503
ENSMUSG00000060470	0.0341639	0.18461	0.233438	0.244043	0.0869474
ENSMUSG00000047368	0.244147	0.115328	0.297753	0.562736	0.838401
ENSMUSG00000026341	16.4947	5.7352	12.6077	24.1271	25.6314
ENSMUSG00000015120	6.11694	2.43331	7.19395	10.352	11.9189
ENSMUSG00000030699	0.144734	0.274171	0.620654	0.204019	0.263728
ENSMUSG00000032491	0.238611	0.389131	0.385954	0.327968	0.0975701
ENSMUSG00000052423	0.969315	1.23129	1.73129	1.92745	1.21132
ENSMUSG00000097885	0.158738	0.204917	0.147934	0.41923	0.179241
ENSMUSG00000018900	0.0965185	0.0277399	0.101108	0.310399	0.494259
ENSMUSG00000066407	10.804	8.23838	12.5371	10.2136	11.9217
ENSMUSG00000037773	0.157199	0.237371	0.238521	0.384034	0.245927
ENSMUSG00000068747	0.25747	0.271106	0.373038	0.850802	0.283802
ENSMUSG00000040123	0.296337	0.030018	0.23537	0.319312	0.371691
ENSMUSG00000017737	5.84807	7.91143	9.02366	39.8227	16.422
ENSMUSG00000040423	0.334843	0.12244	0.467163	0.205084	0.542826
ENSMUSG00000051339	0.0540576	0.0486402	0.105678	0.0146767	0.0591052
ENSMUSG00000015656	21.6481	16.1668	41.2709	27.6591	37.397
ENSMUSG00000023944	69.0553	61.2698	153.708	99.9735	126.1
ENSMUSG00000037242	7.2724	3.44052	8.84246	6.57055	7.29923
ENSMUSG00000028278	0.618077	0.30262	0.919487	0.44826	0.609079
ENSMUSG00000090877	0.606704	0.854136	5.20391	0.679113	1.46523
ENSMUSG00000031604	0.0617317	0.0990608	0.0345456	0.680708	0.266989
ENSMUSG00000011179	136.92	66.6014	147.978	92.0504	141.199
ENSMUSG00000039414	0.18938	0.125155	0.338472	0.181627	0.265112
ENSMUSG00000006494	0.520985	0.691014	0.472222	3.68241	2.08716
ENSMUSG00000084992	1.44134	2.06235	3.28458	1.92233	3.28941
ENSMUSG00000023092	9.03879	4.18347	11.2875	8.9423	9.12698
ENSMUSG00000001467	0.346108	0.106917	0.106678	1.02175	0.574612
ENSMUSG00000022471	0.776508	0.288351	1.45295	0.574663	0.899967
Novel00022	3.94483	2.80896	5.49973	3.86107	5.25902
ENSMUSG00000028832	5.18384	2.50578	6.72599	2.92998	5.87301
ENSMUSG00000026604	1.42113	0.994264	2.34042	1.81887	2.45473
ENSMUSG00000096638	1.39042	1.39161	0.678525	5.31658	3.31721
ENSMUSG00000101102	0.831445	0.654476	2.02153	0.69077	1.09317
ENSMUSG00000046341	0.986368	0.976831	3.04938	0.922382	2.56057
ENSMUSG00000017716	0.594437	0.44815	1.06163	0.514267	0.640542
ENSMUSG00000040043	1.47838	0.916203	3.57664	1.95744	2.86127
ENSMUSG00000029179	0.0157023	0.0101855	0.0182165	0.480694	0.219677
ENSMUSG00000006024	130.291	60.5906	194.987	120.036	146.389
ENSMUSG00000031816	0.149109	0.172033	0.153333	1.00522	0.308722
ENSMUSG00000106926	1.23808	0.249783	1.15943	0.392308	1.55035
ENSMUSG00000041544	0.045894	0.307994	0.285548	0.0743206	0.175901
ENSMUSG00000035877	0.0411281	0.0187867	0.130629	0.0149965	0.0235197
ENSMUSG00000076614	0.653386	1.00292	0.75568	5.21977	1.42337
ENSMUSG00000022971	3.392	2.33015	2.65616	8.96694	6.44178
ENSMUSG00000030787	0.173593	0	0.193284	0	0.0337915
ENSMUSG00000036181	43.649	12.4214	55.4868	38.9774	38.256
ENSMUSG00000020282	0.324079	0.151602	0.0734577	0.847248	0.285649
ENSMUSG00000085772	1.09922	0.919607	0.678598	3.11351	1.14484
ENSMUSG00000045838	0	0	0.149993	0	0
ENSMUSG00000019699	0.744943	0.482257	0.956855	0.646324	1.02241
ENSMUSG00000039168	59.0495	36.6475	68.2516	60.194	69.279
ENSMUSG00000082101	1.26396	0.401613	1.38793	0.85277	1.42203
ENSMUSG00000020495	0.417672	0.119308	0.721499	0.263564	0.592661
ENSMUSG00000032261	10.8153	6.39539	11.63	10.2323	12.1223
ENSMUSG00000075704	3.79555	9.4994	4.66566	17.2751	16.748
ENSMUSG00000011884	10.0977	7.04201	19.9491	15.5917	19.2687
ENSMUSG00000026348	4.35119	1.25281	3.5304	2.41129	3.14633
ENSMUSG00000019795	15.3071	5.92704	16.3949	12.6108	16.4034
ENSMUSG00000028187	0.813185	0.186497	0.253691	1.36002	0.811604
ENSMUSG00000074165	0.0894006	0	0	0.250096	0.204048
ENSMUSG00000030170	0.023846	0.124778	0.0849776	0.510869	0.304103
ENSMUSG00000021738	0.389781	0.309874	0.64071	0.285104	0.887563
ENSMUSG00000038068	0.339437	0.318271	0.719167	0.436085	0.657155
ENSMUSG00000030339	0.557317	0.932103	1.03002	3.98242	1.97934
ENSMUSG00000044645	0.922652	0.258473	0.742682	0.328684	0.51106
ENSMUSG00000054641	1.2478	0.315015	1.06769	0.778915	0.776857
ENSMUSG00000040528	0.139236	0.0567285	0.0325531	0.687793	0.241935
ENSMUSG00000024477	0.0978459	0.0325601	0.0136024	0.381856	0.114657
ENSMUSG00000029267	0.319454	0.137771	0.0390108	0.47837	0.237765
ENSMUSG00000081540	0.297613	0.0428167	0.932207	0.224846	0.205981
ENSMUSG00000061086	0.415851	0.0578025	0	0.553857	0.399127
ENSMUSG00000063314	2.25076	1.08521	4.23849	2.09859	3.96936
ENSMUSG00000021193	3.94075	1.53174	5.41432	4.04475	5.61212
ENSMUSG00000085331	1.03434	0.679326	1.72301	0.363493	0.770419
ENSMUSG00000040410	0.0415722	0.0179775	0.0160761	0.262857	0.127947
ENSMUSG00000001403	52.4379	33.7874	87.954	64.3543	77.9023
ENSMUSG00000036295	0.589307	0.394878	0.548533	0.433776	0.693387
ENSMUSG00000027864	0.0749315	0.0333903	0.0263922	0.301655	0.0961515
ENSMUSG00000028132	0	0	0.00891507	0.261003	0.0176871
ENSMUSG00000010277	5.34524	3.09697	7.81991	7.05598	8.88942
ENSMUSG00000018965	32.3653	16.8465	29.6774	27.2538	34.7617
ENSMUSG00000029047	0.182311	0.0714429	0.373539	0.0581955	0.650187
ENSMUSG00000021711	0.0968239	0.11541	0.0532904	0.603071	0.407983
ENSMUSG00000031903	0.605559	0.6404	0.704868	2.42523	1.14648
ENSMUSG00000068579	0.0403014	0.421943	0.0516984	2.10547	0.766172
Novel00014	2.54718	2.71554	1.74998	8.0047	5.6881
ENSMUSG00000019804	47.6554	29.5098	64.7781	47.3187	64.4437
ENSMUSG00000088185	0.323994	0.262634	0.040194	1.48853	0
ENSMUSG00000053119	6.9097	1.94612	7.46996	5.23157	9.18711
ENSMUSG00000063480	1.45924	0.688892	0.828522	3.38748	3.30837
ENSMUSG00000045193	2.60507	3.8408	3.46107	13.4514	8.91454
ENSMUSG00000004951	0.204784	0.13967	1.09799	0.0765363	0.188658
ENSMUSG00000034105	0.0359845	0.229496	0.421474	0.175309	0.370339
ENSMUSG00000076652	0.177728	0.451368	0.18438	1.81465	1.67063
ENSMUSG00000049130	0.86654	1.29017	1.51065	5.69076	3.04984
ENSMUSG00000074922	0.669222	0.50215	0.883245	3.19466	2.12234
ENSMUSG00000036403	0.0992824	0.0362239	0.0149834	0.170748	0.0432175
ENSMUSG00000039953	0.138524	0.413014	0.172344	0.992298	0.634381
ENSMUSG00000114540	8.9159	3.35535	9.88718	6.9245	10.4159
ENSMUSG00000028842	0.175582	0.00773748	0.105291	0.0070364	0.0618059
ENSMUSG00000067219	0.153943	0.0768412	0.00956889	0.305406	0.070001
ENSMUSG00000004698	0.0589343	0.0468382	0.01019	0.236644	0.16687
ENSMUSG00000020482	0.495373	0.388922	1.5199	1.10357	1.33331
ENSMUSG00000095630	0.899366	0.67823	2.41906	0.877514	2.73017
ENSMUSG00000024830	2.09232	0.955815	2.4504	1.71115	2.59306
ENSMUSG00000028005	0.965947	0.578903	0.905955	0.74406	1.34824
ENSMUSG00000032666	0.0967822	0.109135	0.196068	0.0568509	0.197991
ENSMUSG00000008226	0.898745	0.247479	0.864728	0.498321	0.74796
ENSMUSG00000022817	12.4682	12.4522	19.061	18.139	17.5551
ENSMUSG00000083416	19.7634	7.25432	17.3292	8.72691	13.349
ENSMUSG00000078193	24.7541	5.42988	19.4241	11.2948	15.5097
ENSMUSG00000024661	1124.03	455.477	1184.18	917.602	1100.53
ENSMUSG00000024867	1.94123	0.739858	2.32664	1.59389	2.00221
ENSMUSG00000031774	2.14875	1.40759	3.6124	2.77563	4.58778
ENSMUSG00000042770	14.4081	5.37881	15.7406	12.4046	16.3249
ENSMUSG00000004100	0.796089	0.957362	1.6978	1.13177	2.44466
ENSMUSG00000030483	0	0.155656	0.369636	0	0.0708972
ENSMUSG00000030272	0.641147	0.566001	1.71191	1.16859	0.817383
ENSMUSG00000063334	0.290856	0.064499	0.0783522	0.47057	0.348005
ENSMUSG00000022442	0.503394	0.183322	1.0891	0.71295	0.697244
ENSMUSG00000054871	2.22875	2.86086	4.46278	3.09093	5.32561
ENSMUSG00000003809	0.172241	0.217304	0.651524	0.304223	0.993405
ENSMUSG00000031245	0.447858	0.0824307	0.295489	0.104092	0.285578
ENSMUSG00000042087	0.0246389	0	0	0.318991	0.0531877
ENSMUSG00000022234	5.98354	3.26044	7.43132	6.6244	9.8301
ENSMUSG00000055917	0.216275	0.0152647	0.0171079	0.235288	0.172955
ENSMUSG00000023170	6.17594	2.7437	9.97843	9.22671	7.36743
ENSMUSG00000026489	0.910418	0.794491	1.17208	4.54704	3.31317
ENSMUSG00000025437	0.264112	0.118666	0.100117	0.673998	0.27003
ENSMUSG00000042496	0.0671616	0.099198	0.246625	0.140134	0.317249
ENSMUSG00000025485	2.75924	3.01757	5.29436	4.51486	4.52901
ENSMUSG00000061533	1.20925	0.715678	1.48452	1.08282	1.86423
ENSMUSG00000030611	0.931123	0.928464	0.829574	2.80563	1.40443
ENSMUSG00000045932	1.38264	0.744624	1.27639	1.01775	1.21225
ENSMUSG00000047459	6.44024	4.79453	8.88297	7.95758	10.5365
ENSMUSG00000021645	0.674484	0.449113	1.58224	0.746845	1.41814
ENSMUSG00000021930	0.0685559	0.0565492	0.0197205	0.267043	0.0833694
ENSMUSG00000080845	1.02332	0.492419	1.51405	0.94409	1.23115
Novel00009	1.34529	0.833372	1.47649	0.75127	1.83199
ENSMUSG00000071711	13.8158	8.94813	16.8074	43.5269	14.3036
ENSMUSG00000028461	0.506091	0.208415	0.275174	1.70782	0.841115
ENSMUSG00000037124	1.7253	1.49494	2.72412	2.13966	2.76378
ENSMUSG00000036285	0.599015	0.683231	1.09923	0.59468	1.47503
ENSMUSG00000063172	0.0437652	0.0283887	0	0.563872	0.120665
ENSMUSG00000019952	0.184015	0.22152	0.0923706	0.749997	0.58602
ENSMUSG00000026027	13.3311	6.05802	14.2351	10.7771	13.7383
ENSMUSG00000019055	0.340789	0.486631	1.43156	0.928232	0.770926
ENSMUSG00000032754	0.715944	0.614201	0.532637	2.28078	1.35376
ENSMUSG00000033610	0.0515754	0.0286446	0.25432	0.112438	0.0453147
ENSMUSG00000021180	0.0115937	0.0347418	0.0435193	0.28581	0.260807
ENSMUSG00000025044	0.16555	0	0.00954146	0.323073	0.0253576
ENSMUSG00000001143	0.471189	0.253309	1.34633	0.71518	0.49225
ENSMUSG00000079694	0.479355	0.0495173	0.480204	0.130912	0.322318
ENSMUSG00000026035	1.1779	0.923348	1.51072	0.788953	1.96945
ENSMUSG00000026112	3.33589	2.50477	4.6673	4.56046	4.18109
ENSMUSG00000032715	0.12702	0.0227582	0.0355125	0.606416	0.118498
ENSMUSG00000032336	19.6532	9.40473	17.4741	15.8121	18.432
ENSMUSG00000058603	38.1221	20.0671	46.989	35.7298	32.8429
ENSMUSG00000013662	0.513187	0.127621	0.0975475	0.452578	0.279178
ENSMUSG00000036103	0.0772544	0.0134083	0	0.16984	0.110009
ENSMUSG00000024539	0.332782	0.235287	0.0486372	0.663855	0.50873
ENSMUSG00000044583	0.116359	0.0755425	0.049002	0.529364	0.173031
ENSMUSG00000036067	1.2146	1.28882	1.14296	4.66863	2.69649
ENSMUSG00000029372	126.971	47.4593	92.5947	68.8509	115.55
ENSMUSG00000031683	2.09847	1.28657	3.881	2.99127	3.87504
ENSMUSG00000028416	126.452	43.8232	100.38	88.9439	102.308
ENSMUSG00000024381	9.49026	6.59138	11.0579	9.96638	12.2116
ENSMUSG00000004032	22.7919	7.64282	24.2155	16.8009	22.6992
ENSMUSG00000027559	0	0.11152	0.0159134	0.685163	0.193556
ENSMUSG00000017718	0.621361	0.301759	1.2035	0.555416	0.626527
Novel00028	0.301495	0.312445	0.87945	0.523805	1.19142
ENSMUSG00000029238	0.0262037	0.00424932	0.0881313	0.0308825	0.0719464
ENSMUSG00000028643	22.3255	6.42667	23.7807	17.3272	23.8643
ENSMUSG00000022010	123.967	66.2462	117.724	121.265	140.249
ENSMUSG00000039611	0.776219	0.708195	2.07684	3.71732	1.05013
ENSMUSG00000028825	9.09252	5.39881	12.709	29.2909	10.1597
ENSMUSG00000035172	0.0136592	0.0802747	0.161104	0.483806	0.0237534
ENSMUSG00000031360	0.578405	0.161663	0.676018	0.416872	1.71657
ENSMUSG00000040540	4.6056	3.17524	9.2998	14.2171	3.96625
ENSMUSG00000070354	0.0081649	0.0279698	0.0316502	0.175027	0.00488596
ENSMUSG00000083457	119.088	102.868	151.987	290.289	100.69
ENSMUSG00000001270	1.02705	0.816217	1.13842	3.28897	1.16215
ENSMUSG00000082394	1.36712	0.628568	1.96524	0.767614	3.91745
ENSMUSG00000050373	0.825443	0.702177	1.56933	2.39236	0.917159
ENSMUSG00000074129	1.1404	0.471624	1.20367	0.947127	3.22846
ENSMUSG00000058715	6.36076	6.69993	17.9393	27.0639	12.3956
ENSMUSG00000035262	0.0160639	0.0124604	0.15702	0.281582	0
ENSMUSG00000022683	0.0788204	0.383042	0.433325	0.900669	0.0614907
ENSMUSG00000051550	0.664954	0.520445	0.612401	1.73501	0.633711
ENSMUSG00000028927	0.415188	0.221973	0.372476	0.118018	0.977864
ENSMUSG00000058064	3.18992	1.34851	1.86027	2.51485	7.98041
ENSMUSG00000062619	2.04006	1.55147	1.89695	4.74423	1.68423
ENSMUSG00000005057	0.558943	0.418335	0.547366	2.0219	0.677753
ENSMUSG00000076498	9.83008	4.61532	8.96276	10.7414	20.9494
ENSMUSG00000021339	0.277859	0.250293	0.307977	0.306249	0.951866
ENSMUSG00000002808	0.148381	0.0824094	0.11894	0.503176	0.035517
ENSMUSG00000026064	0.11476	0.0901728	0.108737	0.368358	0.0244122
ENSMUSG00000018239	0.384343	0.328032	0.827565	1.79452	0.350427
ENSMUSG00000029486	0.0112719	0.0475714	0.0451771	0.0230376	0.222494
ENSMUSG00000092486	0.169376	0.0473511	0.296174	0.0741117	0.765915
ENSMUSG00000031783	29.2751	18.3572	39.1276	59.9543	26.6164
ENSMUSG00000076514	0.271098	0.0627356	0.912781	0	1.33743
ENSMUSG00000078922	0.433474	0.166732	0.314229	0.206522	1.03322
ENSMUSG00000034041	5.9785	6.2498	8.89249	16.6982	8.68744
ENSMUSG00000027167	0.0532005	0.034509	0.113647	0.464498	0.0415037
ENSMUSG00000062157	0	0.0213019	0.0487576	0.149231	0.00459037
ENSMUSG00000078584	0.490587	0.525054	1.12347	1.89634	0.825496
ENSMUSG00000025903	0.641515	0.130889	0.187108	0.790483	0.181651
ENSMUSG00000043090	0.323032	0.142924	0.0940192	0.117207	0.521314
ENSMUSG00000066000	0	0	0.0177876	0	0.261034
ENSMUSG00000001089	0.0234441	0.0222005	0.0224523	0.117881	0.0113949
ENSMUSG00000034765	0.597849	0.681143	1.22904	1.86402	0.726896
ENSMUSG00000094094	0.916569	0.216196	0.858066	2.49215	0.0650045
ENSMUSG00000034220	0.645905	0.791171	0.975607	1.74837	0.616852
ENSMUSG00000028902	1.02696	0.415394	0.987261	1.08645	2.39368
ENSMUSG00000034958	0.0117423	0.00815195	0.00763576	0.166285	0.00702669
ENSMUSG00000040722	0.365762	0.459185	0.502374	0.826438	0.188193
ENSMUSG00000042106	0.694172	1.18955	1.29576	2.51205	0.735372
ENSMUSG00000026200	0	0.0313237	0.0146701	0.256222	0
ENSMUSG00000026548	0.0977301	0.0183036	0.0285615	0.449969	0.0190607
ENSMUSG00000020372	140.815	88.2939	118.311	293.024	132.658
ENSMUSG00000030753	1.02672	0.307613	0.488719	0.718219	1.60235
ENSMUSG00000073437	0.0287197	0.0215153	0.0297946	0.371709	0.0224053
ENSMUSG00000066640	0.113554	0.0830717	0.203853	0.475897	0.108713
ENSMUSG00000022905	1.6273	1.12413	1.74169	1.55901	3.75837
ENSMUSG00000028917	0.372384	0.380437	0.943104	1.68833	0.727471
ENSMUSG00000073002	0.194571	0.0896572	0.215724	1.72233	0.0816352
ENSMUSG00000045629	0.0910289	0.0702914	0.0940986	0.261289	0.0687845
ENSMUSG00000026135	0.0584538	0.109772	0.50284	0.473688	0.20878
ENSMUSG00000079084	0.526069	0.120329	0.244656	0.300525	0.679034
ENSMUSG00000003992	0.399486	0.314728	1.6021	2.10279	0.765636
ENSMUSG00000097993	0.0630692	0.0222793	0.111416	0.736045	0.0499482
ENSMUSG00000039253	0.381904	0.19385	0.281424	0.694788	0.222929
ENSMUSG00000055296	0.44531	0.143121	0.231593	0.531281	0.228414
ENSMUSG00000026404	0.176911	0.283889	0.24821	0.120524	0.647442
ENSMUSG00000019863	0.222794	0.065174	0.0629361	0.184017	0.84162
ENSMUSG00000071256	0.120479	0.108467	0.127254	0.341205	0.100213
ENSMUSG00000027073	0.0382815	0.0265765	0.217358	0.727325	0.104384
ENSMUSG00000028800	1.79761	0.906404	1.23667	2.24602	4.3173
ENSMUSG00000025351	0.703426	0.97997	1.53785	2.43312	0.998695
ENSMUSG00000050075	0.334226	0.0601915	0.137202	0.148625	0.514906
ENSMUSG00000018339	0.0926272	0.124389	0.248086	0.374134	0.0240873
ENSMUSG00000056724	4.18131	4.57429	5.68583	10.2628	6.15247
ENSMUSG00000028538	0.263115	0.351071	0.411579	0.309466	0.910873
ENSMUSG00000037706	2.51971	2.05617	4.08928	7.17463	3.79908
ENSMUSG00000002342	4.24187	3.39876	4.05544	8.7179	3.95417
ENSMUSG00000025409	1.5835	2.15772	2.49646	5.20098	3.17268
ENSMUSG00000036565	8.64861	10.3389	13.7063	27.0061	16.2401
ENSMUSG00000031983	1.05639	0.799431	0.977756	2.56641	1.13168
ENSMUSG00000101856	0.154442	0.139066	0.233069	0.47984	0.067684
ENSMUSG00000051650	0.0152907	0.0318462	0.0928743	0.221347	0.021079
ENSMUSG00000073678	0.120712	0.0621279	0.101381	0.421047	0.130912
ENSMUSG00000041000	0.0727916	0.0717089	0.104091	0.312885	0.096911
ENSMUSG00000042333	3.12171	1.84158	4.09799	8.04633	4.30198
ENSMUSG00000028028	0.0110354	0.0572656	0.0283123	0.289968	0.0198111
ENSMUSG00000081157	0.0769302	0.37035	0.0892477	0.115896	1.20909
ENSMUSG00000009070	0	0.080839	0	0.462578	0
ENSMUSG00000078920	4.06636	1.68512	5.00317	3.91424	6.73994
ENSMUSG00000026495	0.1241	0.0143592	0.1149	0.25289	0.0123771
ENSMUSG00000016018	0.496472	0.19663	0.26698	0.290508	0.945079
ENSMUSG00000026643	0.0737973	0.0896521	0.192654	0.389186	0.0860006
ENSMUSG00000053044	3.07436	1.12187	2.71542	2.47549	4.53743
ENSMUSG00000086324	3.26063	5.06954	8.13721	12.7139	6.86718
ENSMUSG00000062110	0.107171	0.265501	0.289182	0.255543	0.680386
ENSMUSG00000083165	0	0	0	0	1.07855
ENSMUSG00000095123	0.0397849	0.00890451	0.0318279	0.017707	0.164782
ENSMUSG00000068335	4.36218	5.65753	7.72698	13.855	7.70586
ENSMUSG00000021520	2.9068	1.53831	3.26435	2.6936	4.88756
ENSMUSG00000048755	0.452897	0.76587	0.906092	1.87424	0.978104
ENSMUSG00000060376	0.497812	0.42666	0.739878	1.88493	0.816427
ENSMUSG00000018507	1.33693	1.60091	2.19077	4.44728	2.65521
ENSMUSG00000070939	0.513635	0.202632	0.651893	1.22026	0.58462
ENSMUSG00000040152	3.48937	1.57152	4.22683	5.2699	2.38981
ENSMUSG00000018476	1.4512	2.56623	3.26139	7.06917	4.11563
ENSMUSG00000036622	2.84874	3.32059	5.52068	8.53525	4.88953
ENSMUSG00000000982	0.209399	0.0290746	0.47792	0.0630923	0.628709
ENSMUSG00000070462	1.36932	2.04868	3.65535	5.0339	2.75273
ENSMUSG00000004508	0.175389	0.101006	0.299017	0.545682	0.146722
ENSMUSG00000024043	0.124074	0.0103277	0.0711239	0.214064	0.0247489
ENSMUSG00000007080	0	0.0319185	0.0297953	0.161559	0.0235932
ENSMUSG00000027297	0.0238007	0.129069	0.100948	0.4102	0.119973
ENSMUSG00000055210	0.095175	0.124935	0.152289	0.599159	0.260607
ENSMUSG00000078862	0.175163	0	0.0162722	0.235027	0
ENSMUSG00000038745	0.448601	0.0671696	0.199346	0.523656	0.201988
ENSMUSG00000040520	0.138531	0.132881	0.138254	0.342202	0.0236853
ENSMUSG00000005779	17.7042	8.90994	15.5802	31.7293	18.4354
ENSMUSG00000030225	0.878073	0.845162	0.702112	1.04962	2.19722
ENSMUSG00000024067	0.228897	0.575844	0.728076	0.820466	1.97107
ENSMUSG00000022748	0.137978	0.0239475	0.268652	0.43261	0.0206419
ENSMUSG00000021504	0.388331	0.409284	0.809871	1.09511	2.16265
ENSMUSG00000036305	28.7438	4.50497	15.3235	9.05463	25.0541
ENSMUSG00000015094	0.0283881	0.212106	0.145593	0.347897	0.0264833
ENSMUSG00000057135	0.151142	0.264397	0.0491423	0.31228	1.0744
ENSMUSG00000046671	1.2343	0.982331	1.39012	1.45261	2.93332
ENSMUSG00000097119	0.0720602	0.0227396	0.0084035	0.0184368	0.122709
ENSMUSG00000108313	0.0792096	0.296699	0.345916	0	1.1093
ENSMUSG00000079033	0.0207477	0.0879471	0.269246	0.451503	0.0851293
ENSMUSG00000006715	0.0812149	0.165446	0.151291	0	0.652687
ENSMUSG00000026463	0.371782	0.267023	0.693284	1.12235	0.531964
ENSMUSG00000026664	1.05057	0.417853	1.2984	3.37714	1.34329
ENSMUSG00000000028	0.0203811	0.0282988	0.137436	0.0266559	0.315696
ENSMUSG00000034612	0.106478	0.0967625	0.247837	0.718182	0.291873
[truncated: 28 more rows]
