# Supplementary material for: Respiratory Syncytial Virus F Subunit Vaccine With AS02 Adjuvant Elicits Balanced, Robust Humoral and Cellular Immunity in BALB/c Mice
Source: Front Immunol. 2020 Sep 11;11:526965. doi: 10.3389/fimmu.2020.526965 (PMC7516270; doi:10.3389/fimmu.2020.526965)
Supplement: TABLE S2 — Immune-related Hierarchically clustered heat maps. [file Table_2.XLSX]

## Sheet: Union_for_cluster
geneid	RSVF	AL	AS02	AS03
ENSMUSG00000000982	0.0290746	0.47792	0.0630923	0.628709
ENSMUSG00000001444	0.525316	0.300002	0.553624	0.419072
ENSMUSG00000002083	5.95123	7.87709	10.8481	8.72388
ENSMUSG00000002308	0.462757	0.173077	0.593554	0.174979
ENSMUSG00000002325	1.01198	3.78135	4.42574	5.19383
ENSMUSG00000002343	0.597673	1.10455	1.25289	0.633409
ENSMUSG00000003032	0.588878	0.653404	1.8466	1.17609
ENSMUSG00000003352	0.0238074	0.06955	0.272678	0.0379754
ENSMUSG00000003411	0.0907175	0.0141622	0	0
ENSMUSG00000003873	8.77412	8.52926	14.4837	9.15187
ENSMUSG00000003934	0	0.0169201	0.0263628	0
ENSMUSG00000004043	0.197787	1.23794	2.03737	2.11208
ENSMUSG00000004508	0.101006	0.299017	0.545682	0.146722
ENSMUSG00000004591	0.583461	2.62207	3.47342	3.82879
ENSMUSG00000004951	0.13967	1.09799	0.0765363	0.188658
ENSMUSG00000004994	0.343517	0.0375388	0.329266	0.926942
ENSMUSG00000005057	0.418335	0.547366	2.0219	0.677753
ENSMUSG00000005413	0.360091	0.766667	1.16378	0.770002
ENSMUSG00000005540	2.86179	9.30581	18.2618	17.4807
ENSMUSG00000007659	167.419	117.88	176.217	105.225
ENSMUSG00000008318	4.26544	4.49234	9.43938	5.70922
ENSMUSG00000009292	0.335108	0.323227	2.08003	1.21551
ENSMUSG00000010047	0.263065	0.245071	0.536798	0.144828
ENSMUSG00000014453	2.21738	3.36395	11.2844	6.85282
ENSMUSG00000015083	0.371987	0	0.0358236	0.0779307
ENSMUSG00000015120	2.43331	7.19395	10.352	11.9189
ENSMUSG00000015437	0.415508	0.399712	0.329942	0.27988
ENSMUSG00000015452	0.0162163	0.0224566	0.029494	0.0337743
ENSMUSG00000015599	0.0759316	0.0428322	0.318188	0.181632
ENSMUSG00000015656	16.1668	41.2709	27.6591	37.397
ENSMUSG00000015950	1.74907	4.63416	10.0452	8.5503
ENSMUSG00000016087	0.567263	1.72533	3.48282	3.40307
ENSMUSG00000016206	0.314262	1.48859	2.79146	2.33541
ENSMUSG00000017421	0.400639	1.20761	2.09699	2.21635
ENSMUSG00000017697	0.0570947	0.5873	0.56024	0.657736
ENSMUSG00000017737	7.91143	9.02366	39.8227	16.422
ENSMUSG00000017830	0.402272	1.02186	2.03301	1.08973
ENSMUSG00000018102	5.50374	14.2886	7.41837	16.155
ENSMUSG00000018209	2.16054	5.95184	11.2833	10.7048
ENSMUSG00000018341	0	0.0208511	0.00718161	0.00685849
ENSMUSG00000018476	2.56623	3.26139	7.06917	4.11563
ENSMUSG00000018924	0.340687	2.79328	2.72678	2.21509
ENSMUSG00000018925	0.0443923	0	0.0223767	0.0133476
ENSMUSG00000018930	0.479576	0.163633	0.0331137	0.541926
ENSMUSG00000019087	11.9762	16.9972	25.2757	16.8993
ENSMUSG00000019842	0.209625	1.5504	2.40285	3.09226
ENSMUSG00000019969	0.747784	2.94152	4.5753	3.66256
ENSMUSG00000020160	0.140874	0	0.0182579	0.0770999
ENSMUSG00000020190	26.7678	35.153	52.0661	36.2033
ENSMUSG00000020307	52.6416	53.8206	100.351	38.7292
ENSMUSG00000020440	35.8884	50.299	89.1587	44.5921
ENSMUSG00000020464	0.121833	0	0.215309	0.160258
ENSMUSG00000020484	1.08485	3.23552	5.03734	5.45426
ENSMUSG00000020580	0.109757	0.180454	0.303902	0.236919
ENSMUSG00000020635	0.145801	0.0336759	0.343342	0.103798
ENSMUSG00000021102	997.814	1088.06	1790.09	814.687
ENSMUSG00000021180	0.0347418	0.0435193	0.28581	0.260807
ENSMUSG00000021250	3.55402	0.935509	2.99051	1.73718
ENSMUSG00000021264	4.37181	4.52212	8.01806	4.62528
ENSMUSG00000021356	0.206344	0.639952	1.92214	1.37283
ENSMUSG00000021546	3.48865	7.74843	13.7789	17.2346
ENSMUSG00000021624	0.234686	0.768868	3.03708	1.07735
ENSMUSG00000021686	0.882435	3.52777	5.19131	4.3859
ENSMUSG00000021756	0.541639	1.93834	2.26025	3.17729
ENSMUSG00000021880	0.262695	0.855453	2.78516	2.81936
ENSMUSG00000022099	4.49417	6.87808	5.79166	9.45265
ENSMUSG00000022234	3.26044	7.43132	6.6244	9.8301
ENSMUSG00000022471	0.288351	1.45295	0.574663	0.899967
ENSMUSG00000022504	0.325801	0.980714	3.40876	2.36366
ENSMUSG00000022683	0.383042	0.433325	0.900669	0.0614907
ENSMUSG00000022808	0.116887	0.550587	1.44746	1.63514
ENSMUSG00000022967	0.426319	1.53068	3.11927	2.49357
ENSMUSG00000022971	2.33015	2.65616	8.96694	6.44178
ENSMUSG00000023031	3.472	2.86233	3.66359	3.68505
ENSMUSG00000023051	1.38995	2.24088	4.73435	2.42588
ENSMUSG00000023067	0.6474	0.212937	0.406924	0.34955
ENSMUSG00000023944	61.2698	153.708	99.9735	126.1
ENSMUSG00000024392	25.6517	35.74	40.6016	34.4706
ENSMUSG00000024539	0.235287	0.0486372	0.663855	0.50873
ENSMUSG00000024608	693.615	853.937	1632.48	689.806
ENSMUSG00000024661	455.477	1184.18	917.602	1100.53
ENSMUSG00000024767	4.06521	3.05467	5.3046	4.43236
ENSMUSG00000024793	1.67756	1.74469	3.06686	2.74586
ENSMUSG00000024844	5.87396	4.65551	9.17715	10.8833
ENSMUSG00000024959	2.17032	2.17164	3.11174	1.68957
ENSMUSG00000024962	0.226009	0.19356	0.629183	1.02829
ENSMUSG00000024975	1.2011	2.22577	2.36731	3.58439
ENSMUSG00000025224	1.59153	2.0298	4.17711	4.24295
ENSMUSG00000025280	0.055172	0.461568	0.587195	0.762085
ENSMUSG00000025290	18.6721	63.2002	59.218	68.8676
ENSMUSG00000025371	0.378371	2.05869	2.20894	2.1207
ENSMUSG00000025403	4.78408	8.73216	36.6509	7.00258
ENSMUSG00000025498	45.4717	40.2792	52.5408	76.9653
ENSMUSG00000025499	4.4787	6.43094	8.12947	4.91111
ENSMUSG00000025510	23.529	24.8427	44.9649	19.8634
ENSMUSG00000026043	0.325017	0.2423	0.0667079	0.0383022
ENSMUSG00000026427	0.232459	1.29242	1.07626	1.59025
ENSMUSG00000026471	0.00842807	0.0835681	0.209602	0.086505
ENSMUSG00000026616	0.192338	0.658724	1.84825	2.52429
ENSMUSG00000026792	0.0199205	0.529092	1.03434	1.20579
ENSMUSG00000026815	1.24258	1.70355	1.75694	1.07364
ENSMUSG00000026822	1.36244	2.18576	9.09423	2.81212
ENSMUSG00000026977	0.288603	0.127417	0.536689	0.452399
ENSMUSG00000027073	0.0265765	0.217358	0.727325	0.104384
ENSMUSG00000027466	17.2552	18.3926	37.104	19.4779
ENSMUSG00000027495	47.0076	49.321	102.741	31.8658
ENSMUSG00000027514	0.321523	1.17817	1.66588	2.25446
ENSMUSG00000027613	11.8343	10.7193	22.2174	10.3814
ENSMUSG00000027646	0.261204	0.555227	0.30327	0.278429
ENSMUSG00000027667	0.0856582	0.637217	0.493555	1.01718
ENSMUSG00000028034	0.248031	1.1647	1.18393	1.60862
ENSMUSG00000028268	0.0710093	0.580738	0.880561	1.11309
ENSMUSG00000028717	2.31653	3.21768	4.9319	2.0842
ENSMUSG00000028776	4.52678	8.29404	17.246	5.78831
ENSMUSG00000028800	0.906404	1.23667	2.24602	4.3173
ENSMUSG00000028832	2.50578	6.72599	2.92998	5.87301
ENSMUSG00000028927	0.221973	0.372476	0.118018	0.977864
ENSMUSG00000029004	0.430098	1.53487	2.17601	2.40631
ENSMUSG00000029075	0.515959	0.0724393	0.700164	0.228013
ENSMUSG00000029165	0.0713	0.358281	0.448898	0.433695
ENSMUSG00000029238	0.00424932	0.0881313	0.0308825	0.0719464
ENSMUSG00000029359	2.49971	2.86035	2.80938	2.48928
ENSMUSG00000029372	47.4593	92.5947	68.8509	115.55
ENSMUSG00000029373	188.554	317.926	261.22	361.047
ENSMUSG00000029530	0.00548613	0.0438711	0.0127416	0.04465
ENSMUSG00000029605	1.43429	1.34854	2.18179	1.48896
ENSMUSG00000029684	0.192361	0.296098	0.597329	0.274961
ENSMUSG00000029716	0.100796	0.0224693	0.125693	0.0264971
ENSMUSG00000029860	71.433	81.4331	119.177	81.862
ENSMUSG00000030055	3.77225	3.30145	5.50099	1.95547
ENSMUSG00000030110	0.00447481	0	0.00971041	0.00385713
ENSMUSG00000030122	25.3756	33.5372	44.0719	30.8679
ENSMUSG00000030144	1.82209	2.1741	1.55426	3.81965
ENSMUSG00000030148	0.285713	0.044692	0.458284	0.291281
ENSMUSG00000030149	0.0247871	0.0473555	0.237543	0.112826
ENSMUSG00000030281	0.0421443	0.0196061	0	0
ENSMUSG00000030339	0.932103	1.03002	3.98242	1.97934
ENSMUSG00000030538	5.05629	5.80734	12.0897	6.23758
ENSMUSG00000030707	221.817	231.963	448.699	294.257
ENSMUSG00000030793	0.311907	0.239011	0.396673	0.326739
ENSMUSG00000031093	0.294278	0.277081	0.591018	0.914364
ENSMUSG00000031309	0.0650302	0.945329	1.56273	1.6185
ENSMUSG00000031399	0.380472	0.628844	1.58132	1.92407
ENSMUSG00000031813	3.48115	3.36749	5.87059	4.64172
ENSMUSG00000031897	10.3998	10.8747	17.2399	11.4537
ENSMUSG00000032094	8.72928	12.5857	14.5736	17.0763
ENSMUSG00000032109	1.76456	1.96683	2.13903	2.034
ENSMUSG00000032216	0.195417	0.788637	0.745251	0.574773
ENSMUSG00000032218	0.289612	2.46507	1.69981	1.85551
ENSMUSG00000032220	0.219315	1.22949	2.91246	1.87767
ENSMUSG00000032491	0.389131	0.385954	0.327968	0.0975701
ENSMUSG00000032496	1.07971	5.62043	17.7008	2.05091
ENSMUSG00000032519	7.13451	7.5067	13.7589	6.41802
ENSMUSG00000032591	0.0623115	0.14451	0.18426	0.118826
ENSMUSG00000032688	0.480445	0.353649	1.2334	0.970704
ENSMUSG00000032754	0.614201	0.532637	2.28078	1.35376
ENSMUSG00000032966	14.2918	19.9891	20.7983	22.1875
ENSMUSG00000033307	14.5685	17.7013	31.4992	19.7179
ENSMUSG00000033629	0.0661007	0.476644	0.838298	0.830226
ENSMUSG00000033728	0.219408	0.706271	1.31528	0.651635
ENSMUSG00000033813	0.164369	0.161766	0.455367	0.166793
ENSMUSG00000033933	0.194988	1.37737	1.96398	2.28604
ENSMUSG00000034028	1.24321	1.65414	1.76839	2.1665
ENSMUSG00000034041	6.2498	8.89249	16.6982	8.68744
ENSMUSG00000034165	24.2056	27.6856	38.3064	24.584
ENSMUSG00000034175	0.619749	0.0624729	0.366501	0.371025
ENSMUSG00000034201	23.4214	36.7805	45.1076	27.6472
ENSMUSG00000034438	0.0279757	0.115659	0.125579	0.332335
ENSMUSG00000034664	120.38	153.653	207.684	126.15
ENSMUSG00000034686	1.45821	0.832114	2.43777	1.6671
ENSMUSG00000034833	0.0823563	0.477743	0.569073	1.10125
ENSMUSG00000034987	0.0112663	0.14972	0.473655	0.182003
ENSMUSG00000035206	11.5883	11.1317	20.12	7.60414
ENSMUSG00000035629	0.598195	1.79244	3.48815	2.46033
ENSMUSG00000036103	0.0134083	0	0.16984	0.110009
ENSMUSG00000036111	0.613088	0.145922	0.271317	0
ENSMUSG00000037236	0.105256	0.317096	0.343651	0.717752
ENSMUSG00000037548	7.50915	9.68023	19.9727	22.0183
ENSMUSG00000037580	3.80733	5.11747	7.33904	4.32092
ENSMUSG00000037706	2.05617	4.08928	7.17463	3.79908
ENSMUSG00000038264	0.535146	1.25223	1.81482	0.801319
ENSMUSG00000038301	0.218049	0.0628274	0.18169	0.476263
ENSMUSG00000038357	0.194096	1.11793	4.66436	0.165084
ENSMUSG00000038418	0.389334	0.215547	0.0766201	0.203045
ENSMUSG00000038740	5.60696	7.93183	8.10931	6.07696
ENSMUSG00000038745	0.0671696	0.199346	0.523656	0.201988
ENSMUSG00000038843	0.185147	0.0749087	0.548441	0.318682
ENSMUSG00000038894	0.299865	0.559071	0.969123	0.495156
ENSMUSG00000038910	6.45704	3.43191	6.37085	5.0121
ENSMUSG00000039536	0.228036	0.913188	1.9828	1.83415
ENSMUSG00000040152	1.57152	4.22683	5.2699	2.38981
ENSMUSG00000040247	1.49756	0.45775	0.993438	2.24983
ENSMUSG00000040249	2.55678	3.42759	5.11207	3.0452
ENSMUSG00000040253	0.18179	0.260718	0.320304	0.470587
ENSMUSG00000040423	0.12244	0.467163	0.205084	0.542826
ENSMUSG00000040447	0.201432	1.62173	1.20654	1.36366
ENSMUSG00000040751	0.805594	1.50716	2.40534	2.14205
ENSMUSG00000040899	0.106751	0.468102	1.41585	1.20594
ENSMUSG00000041000	0.0717089	0.104091	0.312885	0.096911
ENSMUSG00000041058	0.0119079	0.0213658	0.0542886	0.0244015
ENSMUSG00000041120	0.0669814	0.147364	0.187597	0.0268527
ENSMUSG00000041319	0.563541	0.554239	0.897614	0.688915
ENSMUSG00000041459	1.47172	1.47715	2.01957	3.80391
ENSMUSG00000041827	1.8687	1.16876	3.81059	1.86714
ENSMUSG00000042333	1.84158	4.09799	8.04633	4.30198
ENSMUSG00000042349	1.74813	2.02959	2.13653	2.69317
ENSMUSG00000042419	1.15334	0.716535	1.41798	0.91092
ENSMUSG00000044583	0.0755425	0.049002	0.529364	0.173031
ENSMUSG00000045932	0.744624	1.27639	1.01775	1.21225
ENSMUSG00000046295	0.362741	0.348964	0.109024	0.198826
ENSMUSG00000047880	2.21288	3.238	8.24839	6.57002
ENSMUSG00000048498	0.288976	0.523201	0.961484	0.565813
ENSMUSG00000048521	0.0687184	0.0305348	0.0474685	0.159693
ENSMUSG00000048756	7.28861	10.9234	24.2904	9.336
ENSMUSG00000049103	0.206354	0.158647	0.632055	0.784697
ENSMUSG00000049109	0.0377252	0.0256497	0.100705	0.224054
ENSMUSG00000049130	1.29017	1.51065	5.69076	3.04984
ENSMUSG00000049577	26.1467	41.7321	53.2936	34.3377
ENSMUSG00000049686	4.6269	4.86905	7.4087	4.07583
ENSMUSG00000050075	0.0601915	0.137202	0.148625	0.514906
ENSMUSG00000052212	0.118759	0.748761	3.20373	1.3939
ENSMUSG00000052837	27.8312	18.5654	35.9884	26.8222
ENSMUSG00000052889	0.71739	2.50595	4.66581	4.55268
ENSMUSG00000053044	1.12187	2.71542	2.47549	4.53743
ENSMUSG00000053119	1.94612	7.46996	5.23157	9.18711
ENSMUSG00000054008	0.501243	0.942275	1.78146	1.43969
ENSMUSG00000054342	4.71597	4.83553	7.77847	6.5733
ENSMUSG00000054383	0.00882107	0.0335833	0.135359	0.0335802
ENSMUSG00000056054	9.78709	8.14253	47.0476	42.8582
ENSMUSG00000056071	21.1157	21.9801	97.2275	75.2718
ENSMUSG00000056501	5.08754	6.34802	10.7753	6.42208
ENSMUSG00000056724	4.57429	5.68583	10.2628	6.15247
ENSMUSG00000057337	1.48255	3.63333	5.63255	4.08146
ENSMUSG00000057554	0.0367968	0.446832	0.604305	0.949089
ENSMUSG00000057667	0.649545	0.8554	1.59236	0.85456
ENSMUSG00000059005	0.0249162	0.263484	0.238779	0.201249
ENSMUSG00000059089	0.713299	0.650888	1.7851	0.905782
ENSMUSG00000060093	0.988523	1.63974	1.58553	0.551785
ENSMUSG00000060470	0.18461	0.233438	0.244043	0.0869474
ENSMUSG00000060639	45.5941	58.6313	97.7832	45.9509
ENSMUSG00000060803	0.731739	0.505151	5.02536	3.23481
ENSMUSG00000060981	8.29825	8.5928	13.7125	5.68327
ENSMUSG00000061132	0.606266	0.774426	1.81296	1.6862
ENSMUSG00000061482	0.935904	0.613991	0.934788	0.959552
ENSMUSG00000061887	8.12178	10.2052	12.3571	19.5814
ENSMUSG00000062157	0.0213019	0.0487576	0.149231	0.00459037
ENSMUSG00000062515	0.229392	0.111976	0.0508923	0.253224
ENSMUSG00000062585	0.6619	1.71613	3.05935	2.57197
ENSMUSG00000064109	9.27867	8.84238	14.3422	11.5417
ENSMUSG00000064210	0.19533	1.26302	1.54499	1.98221
ENSMUSG00000064246	0.882901	0.792606	5.02466	1.74898
ENSMUSG00000064262	0.337631	0.792007	1.76033	2.22717
ENSMUSG00000064288	2.9646	2.81754	3.77612	2.50698
ENSMUSG00000064326	0.36293	0.780466	2.25397	0.262181
ENSMUSG00000066258	0.0158318	0	0.791849	0.556433
ENSMUSG00000067847	13.3016	11.1931	21.613	10.2607
ENSMUSG00000068015	0.171417	0.406857	1.00739	1.22517
ENSMUSG00000068220	10.3334	11.4303	14.5	12.9036
ENSMUSG00000068686	2.06249	3.86773	1.87072	3.45794
ENSMUSG00000068758	1.356	0.642942	2.06886	0.956229
ENSMUSG00000068854	0.0158847	0.134645	0.174356	0.514545
ENSMUSG00000069274	1.10636	0.999373	3.05145	1.13165
ENSMUSG00000069300	0.317764	1.1916	0.940173	0.434012
ENSMUSG00000069917	52183.5	66246.6	73190.7	52011.4
ENSMUSG00000069919	1.20117e+06	1.02208e+06	941999	1.05294e+06
ENSMUSG00000070034	0.578733	1.34141	3.88993	3.54038
ENSMUSG00000070354	0.0279698	0.0316502	0.175027	0.00488596
ENSMUSG00000074129	0.471624	1.20367	0.947127	3.22846
ENSMUSG00000074678	0.632133	0	0	0
ENSMUSG00000075701	0.20471	0.696933	2.36805	1.71267
ENSMUSG00000076498	4.61532	8.96276	10.7414	20.9494
ENSMUSG00000076514	0.0627356	0.912781	0	1.33743
ENSMUSG00000076569	2.08462	1.28336	0.482603	1.73847
ENSMUSG00000076652	0.451368	0.18438	1.81465	1.67063
ENSMUSG00000078920	1.68512	5.00317	3.91424	6.73994
ENSMUSG00000078922	0.166732	0.314229	0.206522	1.03322
ENSMUSG00000079492	6.43732	5.40258	13.1948	9.23472
ENSMUSG00000079507	1.89133	2.52639	4.05093	1.88805
ENSMUSG00000091405	0.807677	0.602134	1.67527	0.41948
ENSMUSG00000092243	0.214967	0.0863086	0	0.253704
ENSMUSG00000094094	0.216196	0.858066	2.49215	0.0650045
ENSMUSG00000096010	0.486031	0.20019	0.684598	0.141307
ENSMUSG00000096594	2.31583	2.45551	3.13453	0.938174
ENSMUSG00000096638	1.39161	0.678525	5.31658	3.31721
ENSMUSG00000096670	1.14461	0.333498	1.51818	1.22603
ENSMUSG00000104213	6.93867	14.1848	31.9095	31.566
Novel00014	2.71554	1.74998	8.0047	5.6881
