# Supplementary material for: Respiratory Syncytial Virus F Subunit Vaccine With AS02 Adjuvant Elicits Balanced, Robust Humoral and Cellular Immunity in BALB/c Mice
Source: Front Immunol. 2020 Sep 11;11:526965. doi: 10.3389/fimmu.2020.526965 (PMC7516270; doi:10.3389/fimmu.2020.526965)
Supplement: TABLE S3 — VENN DOWN-regulated genes. [file Table_3.XLSX]

## Sheet: Sheet1
	RSV-F vs.AL	RSV-F vs. AS02	RSV-F vs. AS03
ENSMUSG00000000579	YES	NO	NO
ENSMUSG00000000823	NO	YES	YES
ENSMUSG00000001552	YES	NO	NO
ENSMUSG00000001767	NO	NO	YES
ENSMUSG00000002325	YES	NO	NO
ENSMUSG00000003316	YES	NO	NO
ENSMUSG00000003378	NO	YES	NO
ENSMUSG00000004043	NO	YES	YES
ENSMUSG00000004591	NO	NO	YES
ENSMUSG00000005540	NO	NO	YES
ENSMUSG00000005667	YES	YES	NO
ENSMUSG00000005882	NO	NO	YES
ENSMUSG00000008859	NO	NO	YES
ENSMUSG00000009030	NO	YES	NO
ENSMUSG00000009418	YES	NO	NO
ENSMUSG00000009575	NO	NO	YES
ENSMUSG00000009585	NO	NO	YES
ENSMUSG00000009905	YES	YES	YES
ENSMUSG00000010608	NO	NO	YES
ENSMUSG00000013974	NO	NO	YES
ENSMUSG00000014177	NO	NO	YES
ENSMUSG00000014245	YES	NO	NO
ENSMUSG00000014453	NO	YES	NO
ENSMUSG00000015120	NO	NO	YES
ENSMUSG00000015189	YES	NO	NO
ENSMUSG00000015950	NO	NO	YES
ENSMUSG00000016087	NO	NO	YES
ENSMUSG00000016206	NO	YES	YES
ENSMUSG00000016619	NO	NO	YES
ENSMUSG00000016831	NO	NO	YES
ENSMUSG00000017421	NO	NO	YES
ENSMUSG00000017778	YES	NO	NO
ENSMUSG00000017858	YES	NO	NO
ENSMUSG00000018209	NO	NO	YES
ENSMUSG00000018548	NO	YES	NO
ENSMUSG00000018900	NO	NO	YES
ENSMUSG00000018924	YES	NO	NO
ENSMUSG00000019809	NO	NO	YES
ENSMUSG00000019810	NO	YES	NO
ENSMUSG00000019842	NO	NO	YES
ENSMUSG00000019857	NO	NO	YES
ENSMUSG00000019872	NO	NO	YES
ENSMUSG00000019969	NO	YES	NO
ENSMUSG00000019978	NO	NO	YES
ENSMUSG00000020078	NO	YES	YES
ENSMUSG00000020321	NO	NO	YES
ENSMUSG00000020375	NO	NO	YES
ENSMUSG00000020376	YES	NO	YES
ENSMUSG00000020484	NO	NO	YES
ENSMUSG00000020515	YES	NO	YES
ENSMUSG00000020691	NO	NO	YES
ENSMUSG00000020743	NO	NO	YES
ENSMUSG00000020777	NO	YES	YES
ENSMUSG00000020806	NO	YES	NO
ENSMUSG00000021131	NO	NO	YES
ENSMUSG00000021147	NO	NO	YES
ENSMUSG00000021275	YES	NO	NO
ENSMUSG00000021356	NO	YES	YES
ENSMUSG00000021375	NO	YES	NO
ENSMUSG00000021497	NO	YES	YES
ENSMUSG00000021537	NO	NO	YES
ENSMUSG00000021546	NO	NO	YES
ENSMUSG00000021624	NO	YES	NO
ENSMUSG00000021676	NO	YES	YES
ENSMUSG00000021686	YES	NO	NO
ENSMUSG00000021737	YES	NO	NO
ENSMUSG00000021748	YES	NO	YES
ENSMUSG00000021756	NO	NO	YES
ENSMUSG00000021816	NO	NO	YES
ENSMUSG00000021824	NO	NO	YES
ENSMUSG00000021831	NO	NO	YES
ENSMUSG00000021840	NO	YES	YES
ENSMUSG00000021880	NO	NO	YES
ENSMUSG00000021891	NO	NO	YES
ENSMUSG00000022014	NO	NO	YES
ENSMUSG00000022141	YES	NO	YES
ENSMUSG00000022336	NO	NO	YES
ENSMUSG00000022504	NO	YES	YES
ENSMUSG00000022686	NO	YES	NO
ENSMUSG00000022808	NO	NO	YES
ENSMUSG00000022864	NO	NO	YES
ENSMUSG00000022961	NO	NO	YES
ENSMUSG00000022967	NO	YES	YES
ENSMUSG00000023066	NO	NO	YES
ENSMUSG00000023926	YES	NO	NO
ENSMUSG00000024055	NO	YES	NO
ENSMUSG00000024072	YES	YES	NO
ENSMUSG00000024099	NO	YES	YES
ENSMUSG00000024132	YES	NO	NO
ENSMUSG00000024143	NO	NO	YES
ENSMUSG00000024146	YES	NO	NO
ENSMUSG00000024269	YES	NO	NO
ENSMUSG00000024369	NO	NO	YES
ENSMUSG00000024480	YES	NO	YES
ENSMUSG00000024507	YES	NO	NO
ENSMUSG00000024581	NO	NO	YES
ENSMUSG00000024583	NO	NO	YES
ENSMUSG00000024664	NO	YES	NO
ENSMUSG00000024695	YES	NO	YES
ENSMUSG00000024885	NO	YES	NO
ENSMUSG00000025047	NO	NO	YES
ENSMUSG00000025184	NO	NO	YES
ENSMUSG00000025203	NO	YES	YES
ENSMUSG00000025280	YES	NO	YES
ENSMUSG00000025371	YES	NO	NO
ENSMUSG00000025403	NO	YES	NO
ENSMUSG00000025577	YES	NO	NO
ENSMUSG00000025651	NO	YES	YES
ENSMUSG00000025857	NO	NO	YES
ENSMUSG00000026341	NO	NO	YES
ENSMUSG00000026356	NO	NO	YES
ENSMUSG00000026427	YES	NO	NO
ENSMUSG00000026447	YES	NO	NO
ENSMUSG00000026455	YES	NO	NO
ENSMUSG00000026458	NO	YES	NO
ENSMUSG00000026492	NO	NO	YES
ENSMUSG00000026496	NO	NO	YES
ENSMUSG00000026556	NO	YES	YES
ENSMUSG00000026616	NO	YES	YES
ENSMUSG00000026663	NO	NO	YES
ENSMUSG00000026701	YES	NO	NO
ENSMUSG00000026767	NO	NO	YES
ENSMUSG00000026792	NO	YES	YES
ENSMUSG00000026822	NO	YES	NO
ENSMUSG00000026858	YES	YES	NO
ENSMUSG00000026926	NO	NO	YES
ENSMUSG00000027080	YES	NO	YES
ENSMUSG00000027099	YES	NO	NO
ENSMUSG00000027282	NO	NO	YES
ENSMUSG00000027475	YES	NO	NO
ENSMUSG00000027514	NO	NO	YES
ENSMUSG00000027566	NO	NO	YES
ENSMUSG00000027641	YES	NO	NO
ENSMUSG00000027667	NO	NO	YES
ENSMUSG00000027787	NO	YES	YES
ENSMUSG00000027809	NO	YES	NO
ENSMUSG00000027835	NO	NO	YES
ENSMUSG00000027845	YES	NO	NO
ENSMUSG00000027893	NO	NO	YES
ENSMUSG00000027998	NO	NO	YES
ENSMUSG00000028015	NO	NO	YES
ENSMUSG00000028034	NO	NO	YES
ENSMUSG00000028035	NO	NO	YES
ENSMUSG00000028136	YES	NO	NO
ENSMUSG00000028232	NO	NO	YES
ENSMUSG00000028268	NO	NO	YES
ENSMUSG00000028337	NO	YES	NO
ENSMUSG00000028344	NO	NO	YES
ENSMUSG00000028403	NO	NO	YES
ENSMUSG00000028483	NO	NO	YES
ENSMUSG00000028484	YES	NO	YES
ENSMUSG00000028555	NO	NO	YES
ENSMUSG00000028567	NO	NO	YES
ENSMUSG00000028653	YES	NO	YES
ENSMUSG00000028760	NO	YES	YES
ENSMUSG00000028901	NO	NO	YES
ENSMUSG00000028910	NO	YES	NO
ENSMUSG00000029004	NO	NO	YES
ENSMUSG00000029110	NO	NO	YES
ENSMUSG00000029121	NO	NO	YES
ENSMUSG00000029169	NO	YES	YES
ENSMUSG00000029190	YES	NO	YES
ENSMUSG00000029217	YES	YES	YES
ENSMUSG00000029234	YES	NO	YES
ENSMUSG00000029254	NO	NO	YES
ENSMUSG00000029265	NO	NO	YES
ENSMUSG00000029363	YES	NO	YES
ENSMUSG00000029446	NO	NO	YES
ENSMUSG00000029501	NO	NO	YES
ENSMUSG00000029502	NO	NO	YES
ENSMUSG00000029516	YES	NO	NO
ENSMUSG00000029569	YES	YES	NO
ENSMUSG00000029752	NO	YES	NO
ENSMUSG00000029776	NO	YES	YES
ENSMUSG00000029782	NO	NO	YES
ENSMUSG00000029998	YES	YES	NO
ENSMUSG00000030016	NO	NO	YES
ENSMUSG00000030045	NO	NO	YES
ENSMUSG00000030168	NO	NO	YES
ENSMUSG00000030214	NO	NO	YES
ENSMUSG00000030264	NO	NO	YES
ENSMUSG00000030275	NO	NO	YES
ENSMUSG00000030313	NO	YES	YES
ENSMUSG00000030327	NO	YES	NO
ENSMUSG00000030505	YES	YES	YES
ENSMUSG00000030534	NO	YES	NO
ENSMUSG00000030727	NO	NO	YES
ENSMUSG00000030751	YES	NO	YES
ENSMUSG00000030850	NO	NO	YES
ENSMUSG00000031007	NO	NO	YES
ENSMUSG00000031309	YES	YES	YES
ENSMUSG00000031349	NO	NO	YES
ENSMUSG00000031352	NO	NO	YES
ENSMUSG00000031979	YES	NO	NO
ENSMUSG00000032218	YES	NO	NO
ENSMUSG00000032220	YES	YES	YES
ENSMUSG00000032244	NO	YES	YES
ENSMUSG00000032306	YES	NO	NO
ENSMUSG00000032308	NO	YES	YES
ENSMUSG00000032314	NO	YES	YES
ENSMUSG00000032370	NO	NO	YES
ENSMUSG00000032484	NO	YES	NO
ENSMUSG00000032496	NO	YES	NO
ENSMUSG00000032555	NO	YES	NO
ENSMUSG00000032673	NO	NO	YES
ENSMUSG00000032840	NO	YES	NO
ENSMUSG00000032913	NO	YES	YES
ENSMUSG00000033099	YES	NO	YES
ENSMUSG00000033228	NO	NO	YES
ENSMUSG00000033316	YES	NO	NO
ENSMUSG00000033326	NO	NO	YES
ENSMUSG00000033417	NO	NO	YES
ENSMUSG00000033629	NO	NO	YES
ENSMUSG00000033688	NO	YES	NO
ENSMUSG00000033697	YES	NO	NO
ENSMUSG00000033885	NO	NO	YES
ENSMUSG00000033933	NO	NO	YES
ENSMUSG00000034111	YES	NO	YES
ENSMUSG00000034252	NO	NO	YES
ENSMUSG00000034401	YES	NO	NO
ENSMUSG00000034575	NO	NO	YES
ENSMUSG00000034610	NO	NO	YES
ENSMUSG00000034634	NO	YES	NO
ENSMUSG00000034833	NO	NO	YES
ENSMUSG00000034858	NO	YES	YES
ENSMUSG00000034987	NO	YES	NO
ENSMUSG00000035004	NO	YES	NO
ENSMUSG00000035051	NO	NO	YES
ENSMUSG00000035208	YES	NO	NO
ENSMUSG00000035232	YES	NO	NO
ENSMUSG00000035472	YES	NO	NO
ENSMUSG00000035495	NO	NO	YES
ENSMUSG00000035513	NO	YES	NO
ENSMUSG00000035620	NO	NO	YES
ENSMUSG00000035629	NO	YES	NO
ENSMUSG00000035778	NO	NO	YES
ENSMUSG00000036322	NO	YES	NO
ENSMUSG00000036323	YES	YES	YES
ENSMUSG00000036550	NO	NO	YES
ENSMUSG00000036693	NO	YES	YES
ENSMUSG00000036819	NO	YES	NO
ENSMUSG00000036944	NO	NO	YES
ENSMUSG00000037071	NO	NO	YES
ENSMUSG00000037138	YES	NO	NO
ENSMUSG00000037280	NO	NO	YES
ENSMUSG00000037692	YES	NO	NO
ENSMUSG00000037849	NO	NO	YES
ENSMUSG00000037936	NO	YES	NO
ENSMUSG00000038212	YES	YES	YES
ENSMUSG00000038250	NO	YES	YES
ENSMUSG00000038332	NO	NO	YES
ENSMUSG00000038357	NO	YES	NO
ENSMUSG00000038383	NO	NO	YES
ENSMUSG00000038473	YES	NO	NO
ENSMUSG00000038497	NO	NO	YES
ENSMUSG00000038533	NO	NO	YES
ENSMUSG00000038539	NO	YES	NO
ENSMUSG00000038705	YES	NO	YES
ENSMUSG00000038725	NO	NO	YES
ENSMUSG00000038766	NO	NO	YES
ENSMUSG00000039050	YES	YES	YES
ENSMUSG00000039105	YES	NO	NO
ENSMUSG00000039210	NO	NO	YES
ENSMUSG00000039221	NO	NO	YES
ENSMUSG00000039458	NO	YES	NO
ENSMUSG00000039474	YES	NO	NO
ENSMUSG00000039531	NO	NO	YES
ENSMUSG00000039536	NO	NO	YES
ENSMUSG00000039813	YES	NO	NO
ENSMUSG00000039997	NO	NO	YES
ENSMUSG00000040029	NO	NO	YES
ENSMUSG00000040102	NO	NO	YES
ENSMUSG00000040123	NO	NO	YES
ENSMUSG00000040139	NO	NO	YES
ENSMUSG00000040242	YES	NO	NO
ENSMUSG00000040433	NO	YES	YES
ENSMUSG00000040447	YES	NO	NO
ENSMUSG00000040548	NO	NO	YES
ENSMUSG00000040818	NO	YES	NO
ENSMUSG00000040899	NO	YES	YES
ENSMUSG00000040990	NO	NO	YES
ENSMUSG00000041028	YES	NO	NO
ENSMUSG00000041057	NO	NO	YES
ENSMUSG00000041481	NO	NO	YES
ENSMUSG00000041538	NO	NO	YES
ENSMUSG00000041895	YES	YES	NO
ENSMUSG00000042032	NO	YES	NO
ENSMUSG00000042229	NO	YES	YES
ENSMUSG00000042249	YES	NO	NO
ENSMUSG00000042426	NO	YES	YES
ENSMUSG00000042608	YES	YES	NO
ENSMUSG00000042759	NO	YES	NO
ENSMUSG00000043015	NO	NO	YES
ENSMUSG00000043415	YES	NO	NO
ENSMUSG00000043467	NO	YES	NO
ENSMUSG00000043518	YES	NO	NO
ENSMUSG00000044453	NO	NO	YES
ENSMUSG00000044573	YES	YES	YES
ENSMUSG00000044734	NO	YES	YES
ENSMUSG00000044827	NO	NO	YES
ENSMUSG00000045094	NO	NO	YES
ENSMUSG00000045211	YES	YES	NO
ENSMUSG00000045216	YES	NO	NO
ENSMUSG00000045287	NO	NO	YES
ENSMUSG00000046138	NO	NO	YES
ENSMUSG00000046152	NO	NO	YES
ENSMUSG00000047213	NO	YES	YES
ENSMUSG00000047368	NO	NO	YES
ENSMUSG00000048100	NO	NO	YES
ENSMUSG00000048696	YES	NO	NO
ENSMUSG00000049044	NO	NO	YES
ENSMUSG00000049090	NO	NO	YES
ENSMUSG00000049307	NO	NO	YES
ENSMUSG00000049562	NO	YES	NO
ENSMUSG00000049672	NO	NO	YES
ENSMUSG00000049800	NO	NO	YES
ENSMUSG00000050213	NO	YES	NO
ENSMUSG00000050697	NO	NO	YES
ENSMUSG00000051149	NO	YES	NO
ENSMUSG00000051255	NO	NO	YES
ENSMUSG00000051483	YES	NO	NO
ENSMUSG00000052013	NO	NO	YES
ENSMUSG00000052212	NO	YES	YES
ENSMUSG00000052336	YES	YES	YES
ENSMUSG00000052419	NO	NO	YES
ENSMUSG00000052712	NO	YES	YES
ENSMUSG00000052748	NO	NO	YES
ENSMUSG00000052889	NO	NO	YES
ENSMUSG00000053063	NO	YES	YES
ENSMUSG00000053289	NO	NO	YES
ENSMUSG00000053768	NO	NO	YES
ENSMUSG00000053819	NO	YES	YES
ENSMUSG00000053907	NO	NO	YES
ENSMUSG00000053931	YES	YES	YES
ENSMUSG00000054469	NO	YES	NO
ENSMUSG00000054520	NO	NO	YES
ENSMUSG00000054611	NO	NO	YES
ENSMUSG00000054702	NO	YES	NO
ENSMUSG00000056054	NO	YES	NO
ENSMUSG00000056071	NO	YES	NO
ENSMUSG00000056290	NO	NO	YES
ENSMUSG00000056770	YES	NO	YES
ENSMUSG00000057101	YES	NO	YES
ENSMUSG00000057554	NO	NO	YES
ENSMUSG00000057561	NO	NO	YES
ENSMUSG00000058230	YES	NO	NO
ENSMUSG00000058558	NO	NO	YES
ENSMUSG00000058704	YES	NO	NO
ENSMUSG00000058799	NO	NO	YES
ENSMUSG00000059669	NO	NO	YES
ENSMUSG00000059820	NO	NO	YES
ENSMUSG00000060126	YES	NO	NO
ENSMUSG00000060131	NO	NO	YES
ENSMUSG00000060636	NO	YES	NO
ENSMUSG00000060743	YES	NO	NO
ENSMUSG00000061143	NO	YES	YES
ENSMUSG00000061244	YES	YES	NO
ENSMUSG00000062014	NO	NO	YES
ENSMUSG00000062232	NO	YES	YES
ENSMUSG00000062647	YES	NO	YES
ENSMUSG00000062822	NO	NO	YES
ENSMUSG00000063273	YES	NO	NO
ENSMUSG00000063556	YES	NO	NO
ENSMUSG00000064030	NO	NO	YES
ENSMUSG00000064043	NO	YES	NO
ENSMUSG00000064210	YES	NO	YES
ENSMUSG00000064262	NO	NO	YES
ENSMUSG00000064341	YES	NO	YES
ENSMUSG00000064345	YES	YES	YES
ENSMUSG00000064357	NO	NO	YES
ENSMUSG00000066150	NO	NO	YES
ENSMUSG00000066151	NO	NO	YES
ENSMUSG00000066324	NO	YES	NO
ENSMUSG00000066735	YES	NO	NO
ENSMUSG00000066867	NO	NO	YES
ENSMUSG00000067367	YES	NO	NO
ENSMUSG00000068014	YES	NO	NO
ENSMUSG00000068015	NO	NO	YES
ENSMUSG00000068114	NO	YES	NO
ENSMUSG00000068854	NO	NO	YES
ENSMUSG00000069792	NO	NO	YES
ENSMUSG00000070034	NO	NO	YES
ENSMUSG00000070056	NO	YES	NO
ENSMUSG00000071532	YES	YES	YES
ENSMUSG00000072769	YES	NO	YES
ENSMUSG00000073647	NO	NO	YES
ENSMUSG00000074238	NO	NO	YES
ENSMUSG00000074604	NO	NO	YES
ENSMUSG00000074746	NO	NO	YES
ENSMUSG00000074785	NO	YES	YES
ENSMUSG00000075232	YES	NO	YES
ENSMUSG00000075602	YES	YES	YES
ENSMUSG00000075701	NO	YES	NO
ENSMUSG00000075703	NO	NO	YES
ENSMUSG00000078126	YES	NO	NO
ENSMUSG00000079435	NO	NO	YES
ENSMUSG00000079442	NO	YES	NO
ENSMUSG00000079641	NO	NO	YES
ENSMUSG00000079884	NO	NO	YES
ENSMUSG00000081049	YES	NO	YES
ENSMUSG00000082908	NO	YES	NO
ENSMUSG00000085704	NO	NO	YES
ENSMUSG00000085829	NO	NO	YES
ENSMUSG00000090733	NO	NO	YES
ENSMUSG00000091337	YES	NO	YES
ENSMUSG00000091650	NO	NO	YES
ENSMUSG00000093904	YES	YES	YES
ENSMUSG00000094797	NO	NO	YES
ENSMUSG00000095788	NO	NO	YES
ENSMUSG00000096054	YES	NO	NO
ENSMUSG00000096210	NO	YES	NO
ENSMUSG00000100514	NO	NO	YES
ENSMUSG00000106438	YES	YES	NO
ENSMUSG00000108414	NO	YES	NO
ENSMUSG00000109933	NO	NO	YES
Novel00011	YES	NO	YES
