# Supplementary material for: Respiratory Syncytial Virus F Subunit Vaccine With AS02 Adjuvant Elicits Balanced, Robust Humoral and Cellular Immunity in BALB/c Mice
Source: Front Immunol. 2020 Sep 11;11:526965. doi: 10.3389/fimmu.2020.526965 (PMC7516270; doi:10.3389/fimmu.2020.526965)
Supplement: TABLE S4 — VENN UP-regulated genes. [file Table_4.XLSX]

## Sheet: Sheet1
	RSV-F vs.AL	RSV-F vs. AS02	RSV-F vs. AS03
ENSMUSG00000000253	NO	NO	YES
ENSMUSG00000000686	YES	NO	NO
ENSMUSG00000000743	NO	NO	YES
ENSMUSG00000001436	NO	YES	YES
ENSMUSG00000001930	NO	NO	YES
ENSMUSG00000002020	NO	NO	YES
ENSMUSG00000002043	YES	NO	YES
ENSMUSG00000002059	NO	NO	YES
ENSMUSG00000002083	NO	NO	YES
ENSMUSG00000002109	NO	YES	NO
ENSMUSG00000002308	NO	NO	YES
ENSMUSG00000002379	YES	NO	YES
ENSMUSG00000002396	NO	NO	YES
ENSMUSG00000002409	NO	NO	YES
ENSMUSG00000002661	NO	YES	YES
ENSMUSG00000002804	NO	NO	YES
ENSMUSG00000002820	NO	NO	YES
ENSMUSG00000002968	NO	NO	YES
ENSMUSG00000003072	NO	NO	YES
ENSMUSG00000003346	NO	NO	YES
ENSMUSG00000003380	NO	NO	YES
ENSMUSG00000003423	YES	YES	YES
ENSMUSG00000003575	NO	NO	YES
ENSMUSG00000003873	NO	NO	YES
ENSMUSG00000003948	NO	YES	NO
ENSMUSG00000004056	NO	YES	NO
ENSMUSG00000004285	NO	NO	YES
ENSMUSG00000004609	YES	NO	NO
ENSMUSG00000004612	NO	YES	YES
ENSMUSG00000004655	NO	NO	YES
ENSMUSG00000004994	YES	NO	NO
ENSMUSG00000005354	NO	NO	YES
ENSMUSG00000005397	YES	NO	YES
ENSMUSG00000005575	NO	NO	YES
ENSMUSG00000005699	NO	NO	YES
ENSMUSG00000006021	YES	NO	NO
ENSMUSG00000006095	NO	YES	NO
ENSMUSG00000006299	NO	NO	YES
ENSMUSG00000006333	NO	NO	YES
ENSMUSG00000006360	NO	NO	YES
ENSMUSG00000006378	NO	NO	YES
ENSMUSG00000006395	NO	NO	YES
ENSMUSG00000006418	NO	NO	YES
ENSMUSG00000006456	YES	NO	YES
ENSMUSG00000006471	NO	NO	YES
ENSMUSG00000006519	NO	NO	YES
ENSMUSG00000006575	NO	NO	YES
ENSMUSG00000007036	NO	NO	YES
ENSMUSG00000007659	YES	YES	YES
ENSMUSG00000007833	NO	NO	YES
ENSMUSG00000007891	NO	NO	YES
ENSMUSG00000007892	NO	NO	YES
ENSMUSG00000007950	NO	NO	YES
ENSMUSG00000008036	YES	NO	YES
ENSMUSG00000008140	NO	NO	YES
ENSMUSG00000008393	NO	NO	YES
ENSMUSG00000010047	NO	NO	YES
ENSMUSG00000010048	NO	NO	YES
ENSMUSG00000010307	NO	YES	NO
ENSMUSG00000013622	NO	YES	YES
ENSMUSG00000013858	NO	NO	YES
ENSMUSG00000014294	NO	NO	YES
ENSMUSG00000014786	NO	YES	NO
ENSMUSG00000015013	YES	YES	YES
ENSMUSG00000015083	YES	YES	YES
ENSMUSG00000015290	NO	NO	YES
ENSMUSG00000015478	NO	NO	YES
ENSMUSG00000015575	NO	NO	YES
ENSMUSG00000015750	NO	NO	YES
ENSMUSG00000016252	NO	YES	YES
ENSMUSG00000017299	NO	YES	NO
ENSMUSG00000017837	NO	NO	YES
ENSMUSG00000017861	NO	YES	NO
ENSMUSG00000018286	NO	NO	YES
ENSMUSG00000018585	NO	NO	YES
ENSMUSG00000018593	NO	YES	YES
ENSMUSG00000018677	NO	NO	YES
ENSMUSG00000018809	YES	YES	NO
ENSMUSG00000018930	NO	YES	NO
ENSMUSG00000018983	NO	NO	YES
ENSMUSG00000019054	NO	NO	YES
ENSMUSG00000019087	NO	NO	YES
ENSMUSG00000019158	NO	NO	YES
ENSMUSG00000019194	NO	NO	YES
ENSMUSG00000019370	NO	YES	NO
ENSMUSG00000019428	NO	NO	YES
ENSMUSG00000019433	NO	NO	YES
ENSMUSG00000019461	YES	NO	YES
ENSMUSG00000019838	NO	NO	YES
ENSMUSG00000019861	NO	NO	YES
ENSMUSG00000020015	NO	YES	NO
ENSMUSG00000020022	NO	YES	NO
ENSMUSG00000020155	YES	YES	YES
ENSMUSG00000020160	NO	YES	YES
ENSMUSG00000020163	NO	NO	YES
ENSMUSG00000020190	NO	NO	YES
ENSMUSG00000020219	YES	NO	YES
ENSMUSG00000020230	YES	YES	YES
ENSMUSG00000020235	NO	NO	YES
ENSMUSG00000020241	NO	NO	YES
ENSMUSG00000020307	NO	NO	YES
ENSMUSG00000020308	NO	NO	YES
ENSMUSG00000020396	NO	NO	YES
ENSMUSG00000020440	NO	NO	YES
ENSMUSG00000020475	NO	YES	YES
ENSMUSG00000020490	NO	NO	YES
ENSMUSG00000020496	NO	NO	YES
ENSMUSG00000020549	YES	NO	NO
ENSMUSG00000020696	NO	NO	YES
ENSMUSG00000020803	YES	YES	YES
ENSMUSG00000020847	NO	NO	YES
ENSMUSG00000020923	NO	NO	YES
ENSMUSG00000020937	NO	NO	YES
ENSMUSG00000021102	NO	NO	YES
ENSMUSG00000021264	NO	NO	YES
ENSMUSG00000021493	YES	NO	YES
ENSMUSG00000021589	NO	YES	NO
ENSMUSG00000021809	YES	YES	YES
ENSMUSG00000021906	NO	YES	NO
ENSMUSG00000021928	YES	NO	NO
ENSMUSG00000021993	NO	YES	NO
ENSMUSG00000022094	NO	YES	YES
ENSMUSG00000022099	NO	YES	NO
ENSMUSG00000022124	NO	NO	YES
ENSMUSG00000022174	NO	YES	NO
ENSMUSG00000022193	YES	NO	NO
ENSMUSG00000022354	NO	NO	YES
ENSMUSG00000022400	NO	NO	YES
ENSMUSG00000022415	NO	NO	YES
ENSMUSG00000022437	YES	NO	YES
ENSMUSG00000022438	NO	NO	YES
ENSMUSG00000022452	NO	NO	YES
ENSMUSG00000022550	NO	NO	YES
ENSMUSG00000022551	NO	NO	YES
ENSMUSG00000022553	YES	NO	YES
ENSMUSG00000022555	YES	NO	NO
ENSMUSG00000022558	YES	NO	NO
ENSMUSG00000022562	NO	YES	NO
ENSMUSG00000022564	NO	NO	YES
ENSMUSG00000022571	YES	YES	NO
ENSMUSG00000022604	YES	NO	NO
ENSMUSG00000022913	NO	YES	NO
ENSMUSG00000022999	YES	NO	YES
ENSMUSG00000023004	NO	NO	YES
ENSMUSG00000023020	NO	NO	YES
ENSMUSG00000023031	NO	YES	NO
ENSMUSG00000023067	YES	YES	YES
ENSMUSG00000023328	NO	NO	YES
ENSMUSG00000023707	NO	YES	YES
ENSMUSG00000023993	NO	NO	YES
ENSMUSG00000023995	NO	NO	YES
ENSMUSG00000024012	NO	NO	YES
ENSMUSG00000024014	NO	NO	YES
ENSMUSG00000024121	NO	NO	YES
ENSMUSG00000024160	NO	NO	YES
ENSMUSG00000024181	NO	NO	YES
ENSMUSG00000024205	NO	NO	YES
ENSMUSG00000024206	NO	NO	YES
ENSMUSG00000024213	NO	NO	YES
ENSMUSG00000024357	YES	NO	YES
ENSMUSG00000024392	NO	NO	YES
ENSMUSG00000024534	NO	NO	YES
ENSMUSG00000024544	NO	YES	NO
ENSMUSG00000024608	NO	NO	YES
ENSMUSG00000024767	YES	YES	YES
ENSMUSG00000024799	NO	NO	YES
ENSMUSG00000024844	YES	NO	NO
ENSMUSG00000024845	NO	NO	YES
ENSMUSG00000024875	YES	NO	NO
ENSMUSG00000024953	NO	NO	YES
ENSMUSG00000024958	NO	NO	YES
ENSMUSG00000024959	NO	NO	YES
ENSMUSG00000024965	NO	NO	YES
ENSMUSG00000024966	NO	YES	NO
ENSMUSG00000025135	NO	NO	YES
ENSMUSG00000025142	NO	NO	YES
ENSMUSG00000025161	NO	NO	YES
ENSMUSG00000025169	YES	NO	NO
ENSMUSG00000025204	NO	NO	YES
ENSMUSG00000025353	YES	NO	NO
ENSMUSG00000025384	NO	NO	YES
ENSMUSG00000025413	YES	NO	NO
ENSMUSG00000025486	NO	NO	YES
ENSMUSG00000025498	NO	YES	NO
ENSMUSG00000025499	NO	NO	YES
ENSMUSG00000025508	NO	YES	YES
ENSMUSG00000025510	NO	NO	YES
ENSMUSG00000025572	NO	NO	YES
ENSMUSG00000025792	YES	NO	NO
ENSMUSG00000025875	NO	NO	YES
ENSMUSG00000026043	NO	NO	YES
ENSMUSG00000026126	NO	NO	YES
ENSMUSG00000026192	NO	YES	NO
ENSMUSG00000026203	NO	NO	YES
ENSMUSG00000026280	NO	NO	YES
ENSMUSG00000026311	NO	YES	YES
ENSMUSG00000026377	NO	NO	YES
ENSMUSG00000026409	NO	NO	YES
ENSMUSG00000026411	NO	NO	YES
ENSMUSG00000026421	NO	YES	NO
ENSMUSG00000026457	NO	NO	YES
ENSMUSG00000026547	NO	NO	YES
ENSMUSG00000026815	NO	NO	YES
ENSMUSG00000026848	YES	NO	NO
ENSMUSG00000026921	NO	NO	YES
ENSMUSG00000026922	NO	YES	YES
ENSMUSG00000027002	NO	YES	NO
ENSMUSG00000027175	NO	NO	YES
ENSMUSG00000027215	NO	NO	YES
ENSMUSG00000027217	YES	NO	NO
ENSMUSG00000027327	YES	NO	YES
ENSMUSG00000027333	NO	NO	YES
ENSMUSG00000027365	YES	NO	NO
ENSMUSG00000027447	YES	NO	YES
ENSMUSG00000027466	NO	NO	YES
ENSMUSG00000027490	YES	YES	YES
ENSMUSG00000027495	NO	NO	YES
ENSMUSG00000027510	NO	NO	YES
ENSMUSG00000027602	NO	NO	YES
ENSMUSG00000027613	NO	NO	YES
ENSMUSG00000027799	NO	NO	YES
ENSMUSG00000027848	NO	NO	YES
ENSMUSG00000027860	NO	NO	YES
ENSMUSG00000028010	YES	NO	NO
ENSMUSG00000028063	NO	NO	YES
ENSMUSG00000028180	NO	YES	NO
ENSMUSG00000028207	NO	NO	YES
ENSMUSG00000028393	NO	NO	YES
ENSMUSG00000028410	NO	YES	NO
ENSMUSG00000028439	NO	NO	YES
ENSMUSG00000028445	NO	NO	YES
ENSMUSG00000028470	NO	YES	YES
ENSMUSG00000028542	NO	NO	YES
ENSMUSG00000028630	NO	YES	NO
ENSMUSG00000028664	NO	NO	YES
ENSMUSG00000028670	NO	NO	YES
ENSMUSG00000028716	NO	NO	YES
ENSMUSG00000028717	NO	NO	YES
ENSMUSG00000028743	NO	YES	NO
ENSMUSG00000028756	NO	NO	YES
ENSMUSG00000028763	NO	NO	YES
ENSMUSG00000028776	NO	NO	YES
ENSMUSG00000028779	NO	NO	YES
ENSMUSG00000028833	NO	NO	YES
ENSMUSG00000028843	NO	NO	YES
ENSMUSG00000028960	YES	NO	YES
ENSMUSG00000029066	NO	NO	YES
ENSMUSG00000029075	YES	NO	YES
ENSMUSG00000029123	NO	NO	YES
ENSMUSG00000029162	YES	NO	NO
ENSMUSG00000029163	NO	YES	NO
ENSMUSG00000029359	NO	NO	YES
ENSMUSG00000029373	NO	YES	NO
ENSMUSG00000029376	NO	YES	YES
ENSMUSG00000029408	YES	YES	NO
ENSMUSG00000029545	NO	NO	YES
ENSMUSG00000029575	YES	NO	NO
ENSMUSG00000029605	NO	NO	YES
ENSMUSG00000029716	NO	NO	YES
ENSMUSG00000029819	NO	YES	YES
ENSMUSG00000029860	NO	NO	YES
ENSMUSG00000029920	NO	NO	YES
ENSMUSG00000030035	NO	NO	YES
ENSMUSG00000030054	NO	NO	YES
ENSMUSG00000030055	NO	NO	YES
ENSMUSG00000030083	NO	NO	YES
ENSMUSG00000030120	NO	NO	YES
ENSMUSG00000030122	NO	NO	YES
ENSMUSG00000030144	NO	YES	NO
ENSMUSG00000030148	YES	NO	NO
ENSMUSG00000030276	NO	YES	YES
ENSMUSG00000030325	YES	YES	NO
ENSMUSG00000030357	NO	YES	NO
ENSMUSG00000030431	NO	NO	YES
ENSMUSG00000030521	YES	NO	NO
ENSMUSG00000030538	NO	NO	YES
ENSMUSG00000030678	NO	NO	YES
ENSMUSG00000030688	NO	NO	YES
ENSMUSG00000030695	NO	NO	YES
ENSMUSG00000030699	NO	NO	YES
ENSMUSG00000030707	NO	NO	YES
ENSMUSG00000030793	NO	NO	YES
ENSMUSG00000030888	YES	NO	NO
ENSMUSG00000031158	NO	NO	YES
ENSMUSG00000031170	YES	YES	YES
ENSMUSG00000031216	YES	NO	YES
ENSMUSG00000031227	NO	YES	NO
ENSMUSG00000031371	YES	NO	NO
ENSMUSG00000031375	NO	NO	YES
ENSMUSG00000031387	YES	NO	NO
ENSMUSG00000031490	NO	NO	YES
ENSMUSG00000031605	YES	NO	NO
ENSMUSG00000031758	NO	YES	NO
ENSMUSG00000031785	NO	NO	YES
ENSMUSG00000031807	NO	NO	YES
ENSMUSG00000031818	NO	NO	YES
ENSMUSG00000031843	YES	NO	NO
ENSMUSG00000031848	YES	NO	YES
ENSMUSG00000031897	NO	NO	YES
ENSMUSG00000032094	NO	YES	NO
ENSMUSG00000032109	NO	YES	YES
ENSMUSG00000032182	YES	NO	NO
ENSMUSG00000032334	NO	NO	YES
ENSMUSG00000032470	NO	YES	NO
ENSMUSG00000032478	YES	NO	YES
ENSMUSG00000032491	NO	NO	YES
ENSMUSG00000032519	NO	NO	YES
ENSMUSG00000032583	NO	NO	YES
ENSMUSG00000032688	YES	NO	NO
ENSMUSG00000032741	NO	NO	YES
ENSMUSG00000032966	NO	YES	YES
ENSMUSG00000032997	YES	NO	NO
ENSMUSG00000033307	NO	NO	YES
ENSMUSG00000033373	NO	YES	NO
ENSMUSG00000033379	NO	NO	YES
ENSMUSG00000033434	NO	NO	YES
ENSMUSG00000033508	YES	NO	NO
ENSMUSG00000033684	NO	NO	YES
ENSMUSG00000033685	NO	NO	YES
ENSMUSG00000033701	NO	YES	NO
ENSMUSG00000033938	YES	YES	YES
ENSMUSG00000033940	NO	YES	NO
ENSMUSG00000034006	NO	NO	YES
ENSMUSG00000034059	NO	NO	YES
ENSMUSG00000034108	NO	NO	YES
ENSMUSG00000034165	NO	NO	YES
ENSMUSG00000034173	NO	NO	YES
ENSMUSG00000034175	YES	YES	YES
ENSMUSG00000034201	NO	NO	YES
ENSMUSG00000034248	YES	YES	YES
ENSMUSG00000034353	YES	YES	YES
ENSMUSG00000034501	YES	NO	NO
ENSMUSG00000034664	NO	NO	YES
ENSMUSG00000034686	YES	NO	YES
ENSMUSG00000034723	YES	NO	NO
ENSMUSG00000034792	NO	YES	YES
ENSMUSG00000034872	NO	NO	YES
ENSMUSG00000034875	NO	YES	NO
ENSMUSG00000034908	NO	NO	YES
ENSMUSG00000034923	YES	NO	YES
ENSMUSG00000034932	NO	NO	YES
ENSMUSG00000035042	YES	YES	YES
ENSMUSG00000035112	NO	YES	YES
ENSMUSG00000035202	NO	NO	YES
ENSMUSG00000035203	YES	NO	YES
ENSMUSG00000035206	NO	NO	YES
ENSMUSG00000035236	YES	NO	NO
ENSMUSG00000035242	YES	YES	YES
ENSMUSG00000035547	NO	YES	NO
ENSMUSG00000035585	NO	NO	YES
ENSMUSG00000035674	NO	YES	NO
ENSMUSG00000035781	NO	NO	YES
ENSMUSG00000035798	YES	NO	YES
ENSMUSG00000035828	NO	NO	YES
ENSMUSG00000035845	NO	NO	YES
ENSMUSG00000035885	NO	NO	YES
ENSMUSG00000035944	YES	NO	NO
ENSMUSG00000036002	NO	NO	YES
ENSMUSG00000036111	NO	NO	YES
ENSMUSG00000036199	NO	NO	YES
ENSMUSG00000036299	NO	YES	NO
ENSMUSG00000036372	NO	NO	YES
ENSMUSG00000036599	NO	NO	YES
ENSMUSG00000036882	NO	NO	YES
ENSMUSG00000037089	YES	NO	YES
ENSMUSG00000037096	NO	YES	NO
ENSMUSG00000037126	NO	YES	NO
ENSMUSG00000037166	NO	NO	YES
ENSMUSG00000037326	NO	NO	YES
ENSMUSG00000037499	NO	NO	YES
ENSMUSG00000037580	NO	NO	YES
ENSMUSG00000037622	NO	NO	YES
ENSMUSG00000037679	NO	YES	YES
ENSMUSG00000037683	NO	YES	NO
ENSMUSG00000037773	NO	NO	YES
ENSMUSG00000037966	NO	NO	YES
ENSMUSG00000038150	NO	NO	YES
ENSMUSG00000038301	YES	YES	NO
ENSMUSG00000038354	NO	YES	NO
ENSMUSG00000038398	NO	NO	YES
ENSMUSG00000038418	NO	YES	YES
ENSMUSG00000038451	YES	NO	YES
ENSMUSG00000038545	YES	YES	YES
ENSMUSG00000038650	NO	NO	YES
ENSMUSG00000038695	NO	YES	YES
ENSMUSG00000038740	NO	NO	YES
ENSMUSG00000038803	NO	NO	YES
ENSMUSG00000039195	NO	NO	YES
ENSMUSG00000039232	NO	YES	NO
ENSMUSG00000039270	YES	YES	YES
ENSMUSG00000039481	NO	NO	YES
ENSMUSG00000039483	NO	NO	YES
ENSMUSG00000039515	NO	NO	YES
ENSMUSG00000039656	NO	NO	YES
ENSMUSG00000039798	NO	NO	YES
ENSMUSG00000039985	YES	YES	NO
ENSMUSG00000040010	NO	NO	YES
ENSMUSG00000040247	YES	NO	NO
ENSMUSG00000040249	NO	NO	YES
ENSMUSG00000040385	YES	YES	NO
ENSMUSG00000040415	NO	NO	YES
ENSMUSG00000040557	NO	NO	YES
ENSMUSG00000040618	NO	NO	YES
ENSMUSG00000040658	YES	YES	YES
ENSMUSG00000040714	NO	NO	YES
ENSMUSG00000040767	YES	YES	YES
ENSMUSG00000041231	NO	YES	NO
ENSMUSG00000041420	YES	NO	NO
ENSMUSG00000041459	NO	YES	NO
ENSMUSG00000041556	NO	NO	YES
ENSMUSG00000041571	YES	NO	YES
ENSMUSG00000041697	NO	YES	YES
ENSMUSG00000041736	NO	NO	YES
ENSMUSG00000041801	NO	NO	YES
ENSMUSG00000041827	NO	NO	YES
ENSMUSG00000042203	NO	NO	YES
ENSMUSG00000042293	NO	NO	YES
ENSMUSG00000042349	NO	YES	NO
ENSMUSG00000042462	NO	NO	YES
ENSMUSG00000042492	NO	NO	YES
ENSMUSG00000042570	NO	NO	YES
ENSMUSG00000042647	YES	NO	YES
ENSMUSG00000042675	YES	NO	YES
ENSMUSG00000042737	YES	NO	YES
ENSMUSG00000042744	NO	NO	YES
ENSMUSG00000042992	YES	YES	YES
ENSMUSG00000043091	NO	NO	YES
ENSMUSG00000043557	NO	YES	NO
ENSMUSG00000043592	NO	NO	YES
ENSMUSG00000043801	YES	YES	YES
ENSMUSG00000043822	NO	NO	YES
ENSMUSG00000043866	NO	NO	YES
ENSMUSG00000043924	YES	YES	YES
ENSMUSG00000044080	NO	NO	YES
ENSMUSG00000044328	YES	NO	NO
ENSMUSG00000044339	YES	NO	NO
ENSMUSG00000044434	NO	NO	YES
ENSMUSG00000044475	YES	YES	YES
ENSMUSG00000044709	NO	NO	YES
ENSMUSG00000044847	NO	YES	NO
ENSMUSG00000044857	NO	NO	YES
ENSMUSG00000044894	NO	NO	YES
ENSMUSG00000045282	NO	NO	YES
ENSMUSG00000045374	NO	NO	YES
ENSMUSG00000045690	NO	YES	YES
ENSMUSG00000045752	NO	YES	YES
ENSMUSG00000046229	NO	NO	YES
ENSMUSG00000046295	NO	YES	NO
ENSMUSG00000046814	NO	YES	YES
ENSMUSG00000047181	NO	NO	YES
ENSMUSG00000047344	NO	YES	YES
ENSMUSG00000047370	NO	NO	YES
ENSMUSG00000047423	NO	NO	YES
ENSMUSG00000047921	NO	NO	YES
ENSMUSG00000047953	NO	NO	YES
ENSMUSG00000048644	NO	NO	YES
ENSMUSG00000048832	NO	NO	YES
ENSMUSG00000049339	NO	NO	YES
ENSMUSG00000049577	NO	NO	YES
ENSMUSG00000049686	NO	NO	YES
ENSMUSG00000049728	YES	YES	YES
ENSMUSG00000050147	NO	NO	YES
ENSMUSG00000050628	NO	NO	YES
ENSMUSG00000050708	NO	YES	YES
ENSMUSG00000050761	NO	NO	YES
ENSMUSG00000050777	NO	NO	YES
ENSMUSG00000050821	NO	NO	YES
ENSMUSG00000050856	NO	YES	NO
ENSMUSG00000050860	NO	NO	YES
ENSMUSG00000051397	YES	NO	NO
ENSMUSG00000051510	NO	NO	YES
ENSMUSG00000051811	NO	NO	YES
ENSMUSG00000051851	NO	YES	YES
ENSMUSG00000052062	NO	YES	YES
ENSMUSG00000052305	NO	YES	YES
ENSMUSG00000052423	NO	NO	YES
ENSMUSG00000052565	NO	YES	NO
ENSMUSG00000052837	YES	NO	YES
ENSMUSG00000052906	NO	YES	NO
ENSMUSG00000053198	NO	NO	YES
ENSMUSG00000053199	YES	YES	YES
ENSMUSG00000053310	YES	YES	YES
ENSMUSG00000054312	NO	YES	NO
ENSMUSG00000054342	NO	NO	YES
ENSMUSG00000054364	NO	NO	YES
ENSMUSG00000054426	NO	YES	YES
ENSMUSG00000054452	NO	YES	YES
ENSMUSG00000054622	NO	NO	YES
ENSMUSG00000054716	NO	NO	YES
ENSMUSG00000054723	YES	NO	YES
ENSMUSG00000055652	NO	NO	YES
ENSMUSG00000055681	NO	NO	YES
ENSMUSG00000055720	NO	NO	YES
ENSMUSG00000055839	NO	NO	YES
ENSMUSG00000055850	NO	YES	NO
ENSMUSG00000056612	YES	YES	YES
ENSMUSG00000056692	NO	YES	YES
ENSMUSG00000057177	NO	NO	YES
ENSMUSG00000057234	NO	YES	NO
ENSMUSG00000057411	NO	NO	YES
ENSMUSG00000057691	NO	NO	YES
ENSMUSG00000058392	NO	YES	NO
ENSMUSG00000058542	YES	NO	NO
ENSMUSG00000058709	NO	NO	YES
ENSMUSG00000058833	NO	NO	YES
ENSMUSG00000059159	NO	YES	NO
ENSMUSG00000059278	NO	NO	YES
ENSMUSG00000059301	NO	YES	NO
ENSMUSG00000059355	YES	NO	NO
ENSMUSG00000059775	NO	NO	YES
ENSMUSG00000059895	NO	NO	YES
ENSMUSG00000059900	NO	YES	YES
ENSMUSG00000060002	YES	NO	NO
ENSMUSG00000060019	NO	NO	YES
ENSMUSG00000060032	YES	YES	YES
ENSMUSG00000060093	NO	NO	YES
ENSMUSG00000060470	NO	NO	YES
ENSMUSG00000060639	NO	NO	YES
ENSMUSG00000060860	NO	YES	YES
ENSMUSG00000060981	NO	NO	YES
ENSMUSG00000061111	NO	NO	YES
ENSMUSG00000061482	YES	NO	NO
ENSMUSG00000062382	YES	NO	NO
ENSMUSG00000062515	NO	YES	NO
ENSMUSG00000063354	YES	YES	YES
ENSMUSG00000063628	YES	NO	NO
ENSMUSG00000063696	YES	NO	YES
ENSMUSG00000063802	NO	NO	YES
ENSMUSG00000063838	YES	NO	YES
ENSMUSG00000063856	NO	NO	YES
ENSMUSG00000063897	NO	NO	YES
ENSMUSG00000063904	YES	NO	YES
ENSMUSG00000064068	NO	YES	NO
ENSMUSG00000064109	NO	NO	YES
ENSMUSG00000064193	YES	NO	NO
ENSMUSG00000064288	NO	NO	YES
ENSMUSG00000064330	YES	NO	NO
ENSMUSG00000065037	NO	NO	YES
ENSMUSG00000065126	NO	NO	YES
ENSMUSG00000066407	NO	NO	YES
ENSMUSG00000066487	NO	NO	YES
ENSMUSG00000066894	NO	NO	YES
ENSMUSG00000067818	NO	NO	YES
ENSMUSG00000067825	NO	YES	NO
ENSMUSG00000067847	NO	NO	YES
ENSMUSG00000068141	YES	NO	NO
ENSMUSG00000068220	NO	NO	YES
ENSMUSG00000068264	NO	NO	YES
ENSMUSG00000068328	NO	NO	YES
ENSMUSG00000068601	NO	YES	YES
ENSMUSG00000068686	NO	YES	NO
ENSMUSG00000068747	NO	NO	YES
ENSMUSG00000068758	YES	NO	YES
ENSMUSG00000068874	NO	NO	YES
ENSMUSG00000069188	NO	NO	YES
ENSMUSG00000069273	YES	NO	YES
ENSMUSG00000069814	NO	NO	YES
ENSMUSG00000069917	NO	NO	YES
ENSMUSG00000069919	YES	YES	YES
ENSMUSG00000070003	NO	NO	YES
ENSMUSG00000070394	NO	NO	YES
ENSMUSG00000070493	NO	NO	YES
ENSMUSG00000071064	YES	NO	NO
ENSMUSG00000071074	NO	NO	YES
ENSMUSG00000071076	NO	NO	YES
ENSMUSG00000071649	NO	NO	YES
ENSMUSG00000071654	NO	NO	YES
ENSMUSG00000072940	YES	NO	YES
ENSMUSG00000072978	YES	NO	NO
ENSMUSG00000073063	NO	NO	YES
ENSMUSG00000073155	NO	YES	YES
ENSMUSG00000073412	YES	NO	NO
ENSMUSG00000073771	YES	NO	NO
ENSMUSG00000073940	NO	NO	YES
ENSMUSG00000074006	NO	NO	YES
ENSMUSG00000074178	NO	NO	YES
ENSMUSG00000074476	NO	NO	YES
ENSMUSG00000074513	YES	NO	NO
ENSMUSG00000074580	NO	NO	YES
ENSMUSG00000074678	NO	YES	YES
ENSMUSG00000074884	NO	YES	YES
ENSMUSG00000075706	NO	NO	YES
ENSMUSG00000076258	NO	NO	YES
ENSMUSG00000076281	NO	NO	YES
ENSMUSG00000076569	NO	YES	NO
ENSMUSG00000078201	NO	NO	YES
ENSMUSG00000078348	NO	NO	YES
ENSMUSG00000078350	YES	NO	YES
ENSMUSG00000078440	NO	NO	YES
ENSMUSG00000078783	YES	YES	NO
ENSMUSG00000078923	NO	YES	YES
ENSMUSG00000079492	YES	NO	NO
ENSMUSG00000079507	NO	NO	YES
ENSMUSG00000079557	NO	NO	YES
ENSMUSG00000080242	NO	NO	YES
ENSMUSG00000080254	NO	YES	NO
ENSMUSG00000080727	NO	NO	YES
ENSMUSG00000080921	NO	YES	NO
ENSMUSG00000081239	NO	NO	YES
ENSMUSG00000081534	NO	NO	YES
ENSMUSG00000082029	NO	YES	YES
ENSMUSG00000082454	YES	NO	NO
ENSMUSG00000082762	NO	NO	YES
ENSMUSG00000082895	NO	NO	YES
ENSMUSG00000083012	NO	NO	YES
ENSMUSG00000083179	YES	NO	NO
ENSMUSG00000083282	NO	NO	YES
ENSMUSG00000083621	NO	YES	NO
ENSMUSG00000084093	NO	NO	YES
ENSMUSG00000084347	NO	NO	YES
ENSMUSG00000085399	YES	NO	NO
ENSMUSG00000085447	NO	YES	NO
ENSMUSG00000085787	YES	NO	NO
ENSMUSG00000085939	NO	YES	NO
ENSMUSG00000086158	NO	NO	YES
ENSMUSG00000086191	NO	YES	YES
ENSMUSG00000086199	NO	YES	NO
ENSMUSG00000086340	NO	NO	YES
ENSMUSG00000086682	NO	YES	NO
ENSMUSG00000086784	YES	NO	YES
ENSMUSG00000091269	YES	NO	YES
ENSMUSG00000091383	YES	NO	YES
ENSMUSG00000091478	YES	NO	NO
ENSMUSG00000091580	YES	NO	YES
ENSMUSG00000091811	NO	NO	YES
ENSMUSG00000092243	NO	YES	NO
ENSMUSG00000092981	YES	NO	NO
ENSMUSG00000093639	NO	NO	YES
ENSMUSG00000093674	NO	NO	YES
ENSMUSG00000094248	NO	NO	YES
ENSMUSG00000094320	NO	NO	YES
ENSMUSG00000094344	NO	NO	YES
ENSMUSG00000095098	NO	NO	YES
ENSMUSG00000095588	NO	NO	YES
ENSMUSG00000095742	NO	NO	YES
ENSMUSG00000096594	NO	NO	YES
ENSMUSG00000096606	YES	NO	NO
ENSMUSG00000096755	NO	YES	YES
ENSMUSG00000096768	YES	NO	YES
ENSMUSG00000097042	NO	NO	YES
ENSMUSG00000097296	NO	YES	YES
ENSMUSG00000097489	NO	NO	YES
ENSMUSG00000097715	YES	NO	NO
ENSMUSG00000097729	NO	NO	YES
ENSMUSG00000097885	NO	NO	YES
ENSMUSG00000097906	YES	NO	YES
ENSMUSG00000097971	NO	NO	YES
ENSMUSG00000098134	YES	NO	NO
ENSMUSG00000098506	NO	NO	YES
ENSMUSG00000099647	NO	YES	NO
ENSMUSG00000100210	NO	NO	YES
ENSMUSG00000101599	NO	NO	YES
ENSMUSG00000101841	YES	NO	YES
ENSMUSG00000103206	NO	NO	YES
ENSMUSG00000106106	NO	NO	YES
ENSMUSG00000107092	NO	YES	NO
ENSMUSG00000107369	NO	YES	NO
ENSMUSG00000107747	NO	YES	NO
ENSMUSG00000108196	YES	YES	YES
ENSMUSG00000110275	NO	NO	YES
ENSMUSG00000110429	NO	YES	NO
ENSMUSG00000110841	NO	NO	YES
ENSMUSG00000112294	NO	YES	YES
ENSMUSG00000112439	YES	YES	YES
ENSMUSG00000113061	NO	YES	NO
ENSMUSG00000113769	YES	NO	NO
ENSMUSG00000114321	NO	NO	YES
ENSMUSG00000114422	NO	YES	YES
ENSMUSG00000115026	YES	NO	YES
ENSMUSG00000115456	NO	NO	YES
ENSMUSG00000115810	YES	YES	YES
Novel00016	YES	YES	NO
